# Supplementary material for: Comparative Analysis of Floral Transcriptomes in Gossypium hirsutum (Malvaceae)
Source: Plants (Basel). 2025 Feb 7;14(4):502. doi: 10.3390/plants14040502 (PMC11859044; doi:10.3390/plants14040502)
Supplement: Supplementary file 1 [file plants-14-00502-s001.zip]

Archive with 2 entries (2 files):
- Supplementary_Figures.zip
- Supplementary_Tables.xlsx
