# Supplementary material for: Comparative Analysis of Floral Transcriptomes in Gossypium hirsutum (Malvaceae)
Source: Plants (Basel). 2025 Feb 7;14(4):502. doi: 10.3390/plants14040502 (PMC11859044; doi:10.3390/plants14040502)
Supplement: Supplementary file 1 [file plants-14-00502-s001.zip › Supplementary_Tables.xlsx]

## Sheet: Table S1
Table S1. Mapping information of RNA-seq data from each organ.
Organ of TX2094	Bio Rep	# Clean Reads	Mapped Reads	% Mapped Reads	# reads mapped to A subgenome	# reads mapped to D subgenome	%A	%D
bract	rep 1	6337565	4545005	0.7172	2192078	2242087	0.482	0.493
bract	rep 2	4196424	3008560	0.7169	1450315	1487910	0.482	0.495
sepal	rep 1	12236428	8720713	0.7127	4244942	4344269	0.487	0.498
sepal	rep 2	7793656	5614742	0.7204	2721427	2795998	0.485	0.498
petal	rep 1	14231790	11148512	0.7834	5361467	5630004	0.481	0.505
petal	rep 2	4448576	3379760	0.7597	1628924	1710244	0.482	0.506
stamen	rep 1	5758252	4507823	0.7828	2089336	2318878	0.463	0.514
stamen	rep 2	7729662	6052596	0.783	2813969	3105908	0.465	0.513
carpel	rep 1	6109274	3730518	0.6106	1763524	1855061	0.473	0.497
carpel	rep 2	7176910	4392816	0.6121	2084853	2194897	0.475	0.5
Average		7601854	5510105		2635084	2768526
Organ of TM-1*	Bio Rep	# Clean Reads	Mapped Reads	% Mapped Reads	# reads mapped to A subgenome	# reads mapped to D subgenome	%A	%D
leaf	rep1	51223994	36960425	72.1545	18012585	18576016	48.7348	50.2592
leaf	rep2	55089036	39490707	71.6852	19252315	19845033	48.7515	50.2524
leaf	rep3	57085466	41001118	71.8241	20064408	20612022	48.9362	50.2719
bract	rep1	52260858	34851588	66.6877	16912879	17300246	48.5283	49.6398
bract	rep2	65457450	45467225	69.4607	22075199	22611022	48.5519	49.7304
sepal	rep1	46773616	32636117	69.7746	15725431	16172212	48.1841	49.5531
sepal	rep2	54544386	38002688	69.673	18227611	18832277	47.964	49.5551
sepal	rep3	45841948	32510470	70.9186	15643622	16173531	48.1187	49.7487
petal	rep1	47425922	33598811	70.8448	15869467	17152121	47.2322	51.0498
petal	rep2	40504026	30042400	74.1714	14317984	15459022	47.6593	51.4573
petal	rep3	43658706	32067293	73.4499	15100603	16440869	47.0904	51.2699
stamen	rep1	55584943	3.97314e+07	71.4788	1.86371e+07	19480717	46.9076	49.031
stamen	rep2	62140074	4.52131e+07	72.7599	21557731	22641631	47.6803	50.0776
stamen	rep3	57787428	4.14506e+07	71.7294	1.95266e+07	2.03095e+07	47.1083	48.9969
carpel	rep1	47327588	31484806	66.5253	15131887	15456636	48.0609	49.0924
carpel	rep2	56182760	40596999	72.2588	19795677	20115798	48.7614	49.55
carpel	rep3	46866144	28709836	61.2592	13509266	13832031	47.0545	48.1787
*TM-1 data was from [66].

## Sheet: Table S2
Table S2. The number of expressed genes in TX094 and TM-1.
Accession	Organ	TPM (≥2)	%	TPM (≥5)	%
TX2094	bract	30259	40.1441	19480	25.8438
	sepal	32879	43.62	21922	29.0835
	petal	22760	30.1953	14693	19.4929
	stamen	22485	29.8305	13776	18.2764
	carpel	34543	45.8276	22568	29.9406
TM-1	bract	34168	45.3301	23132	30.6888
	sepal	35916	47.6491	28067	37.236
	petal	30235	40.1122	22536	29.8981
	stamen	28544	37.8688	22377	29.6872
	carpel (0 dpa ovule)	33391	44.2992	26443	35.0815

## Sheet: Table S3
Table S3. Results of functional analysis using PAGE. P = Biological processes, F = Molecular Function, C = Cellular compartments
(A) TX2094																						(B) TM-1
GO Information					CM				bracts vs. sepals			bracts vs. petals			bracts vs. stamens			bracts vs. carpels				GO Information					CM				bracts vs. sepals			bracts vs. petals			bracts vs. stamens			bracts vs. carpels
No	GO Term	Ontology	Number	Description	1	2	3	4	Z-score	Mean	FDRnbsp;	Z-score	Mean	FDRnbsp;	Z-score	Mean	FDRnbsp;	Z-score	Mean	FDRnbsp;		No	GO Term	Ontology	Number	Description	1	2	3	4	Z-score	Mean	FDRnbsp;	Z-score	Mean	FDRnbsp;	Z-score	Mean	FDRnbsp;	Z-score	Mean	FDRnbsp;
1	GO:0048481	P	35	ovule development					4.8	0.67	0.0001	1.5	0.28	0.37	0.83	0.57	0.7	3.7	1.8	0.0027		1	GO:0010468	P	1035	regulation of gene expression					5.8	0.97	5.7e-05	2.3	0.66	1	1.1	1.2	1	5	1.5	0.00023
2	GO:0048467	P	52	gynoecium development					4.6	0.52	0.00023	1.2	0.089	0.47	0.81	0.49	0.71	4.7	1.9	7.5e-05		2	GO:0045449	P	949	regulation of transcription					5.6	0.98	5.7e-05	2.1	0.66	1	1.3	1.3	1	4.4	1.5	0.0035
3	GO:0009737	P	211	response to abscisic acid stimulus					4.4	0.23	0.00052	2.9	0.17	0.033	1.9	0.55	0.2	-3.6	-0.24	0.0043		3	GO:0060255	P	1062	regulation of macromolecule metabolic process					5.6	0.95	5.7e-05	1.9	0.63	1	0.84	1.2	1	5	1.5	0.00023
4	GO:0048440	P	47	carpel development					4.4	0.53	0.00053	1.5	0.22	0.35	1.1	0.65	0.55	4.8	2	5.1e-05		4	GO:0010556	P	976	regulation of macromolecule biosynthetic process					5.5	0.97	5.7e-05	2.1	0.65	1	1.4	1.3	1	4.5	1.5	0.0021
5	GO:0009556	P	13	microsporogenesis					4.2	0.99	0.001	2	1.1	0.18	3.1	2.7	0.018	3.1	2.4	0.016		5	GO:0031326	P	1001	regulation of cellular biosynthetic process					5.5	0.96	5.7e-05	2	0.64	1	1.2	1.2	1	4.1	1.5	0.0073
6	GO:0048449	P	14	floral organ formation					4	0.9	0.0023	2.9	1.6	0.037	2.1	1.8	0.16	2.9	2.2	0.027		6	GO:0009889	P	1001	regulation of biosynthetic process					5.5	0.96	5.7e-05	2	0.64	1	1.2	1.2	1	4.1	1.5	0.0073
7	GO:0048236	P	15	plant-type spore development					4	0.85	0.0025	2	0.95	0.2	3.4	2.8	0.008	3.3	2.4	0.0092		7	GO:0019219	P	972	regulation of nucleobase, nucleoside, nucleotide and nucleic acid metabolic process					5.4	0.96	6.4e-05	1.9	0.63	1	1.1	1.2	1	4.5	1.5	0.0021
8	GO:0048438	P	88	floral whorl development					3.7	0.31	0.0057	0.76	-0.15	0.72	0.77	0.4	0.73	5.7	1.8	4.9e-07		8	GO:0051171	P	986	regulation of nitrogen compound metabolic process					5.4	0.96	6.4e-05	2	0.65	1	1.2	1.2	1	4.3	1.5	0.0037
9	GO:0048563	P	20	post-embryonic organ morphogenesis					3.7	0.68	0.0066	2.5	1.1	0.083	1.7	1.3	0.3	2.3	1.5	0.095		9	GO:0080090	P	1025	regulation of primary metabolic process					5.4	0.95	8.4e-05	1.9	0.64	1	1.1	1.2	1	4.2	1.5	0.0062
10	GO:0048444	P	20	floral organ morphogenesis					3.7	0.68	0.0066	2.5	1.1	0.083	1.7	1.3	0.3	2.3	1.5	0.095		10	GO:0006350	P	1028	transcription					5.3	0.94	9e-05	1.8	0.63	1	0.94	1.2	1	4.4	1.5	0.003
11	GO:0022611	P	11	dormancy process					3.7	0.92	0.0066	1.2	0.58	0.49	-0.41	-0.22	0.89	-0.73	-0.18	0.66		11	GO:0019222	P	1146	regulation of metabolic process					5.3	0.93	9e-05	2.1	0.64	1	0.63	1.2	1	4	1.4	0.01
12	GO:0010162	P	11	seed dormancy					3.7	0.92	0.0066	1.2	0.58	0.49	-0.41	-0.22	0.89	-0.73	-0.18	0.66		12	GO:0031323	P	1075	regulation of cellular metabolic process					5.1	0.92	0.00023	1.9	0.63	1	0.89	1.2	1	3.4	1.4	0.062
13	GO:0032502	P	1375	developmental process					3.5	0.051	0.01	0.25	-0.34	0.93	-0.44	0.12	0.88	2.1	0.47	0.13		13	GO:0065007	P	2201	biological regulation					4.7	0.82	0.0017	2.4	0.61	0.96	1.5	1.2	1	3.5	1.3	0.062
14	GO:0007275	P	1278	multicellular organismal development					3.5	0.053	0.011	-0.28	-0.38	0.91	-0.99	0.068	0.62	2	0.47	0.16		14	GO:0007389	P	96	pattern specification process					4.7	1.6	0.0019	4.1	1.5	0.016	3	2	0.35	2	1.7	1
15	GO:0032501	P	1325	multicellular organismal process					3.5	0.051	0.013	-0.54	-0.4	0.82	-1.4	0.038	0.42	1.6	0.44	0.28		15	GO:0007275	P	1333	multicellular organismal development					4.6	0.87	0.002	3	0.69	0.33	2.2	1.3	1	3.4	1.4	0.067
16	GO:0009908	P	235	flower development					3.4	0.16	0.016	1.2	-0.15	0.48	-0.0015	0.15	1	3.6	0.89	0.0043		16	GO:0032501	P	1382	multicellular organismal process					4.5	0.86	0.003	2.8	0.67	0.44	1.8	1.3	1	3.2	1.3	0.12
17	GO:0010431	P	13	seed maturation					3.4	0.78	0.016	0.52	0.017	0.82	-1.1	-0.72	0.59	-1.3	-0.54	0.38		17	GO:0050789	P	1901	regulation of biological process					4.5	0.82	0.003	2.3	0.62	1	1.1	1.2	1	3.8	1.3	0.026
18	GO:0006576	P	34	cellular biogenic amine metabolic process					3.4	0.47	0.017	2.7	0.87	0.048	2	1.2	0.18	-0.71	0.051	0.67		18	GO:0032502	P	1437	developmental process					4.5	0.85	0.0032	2.5	0.65	0.72	2	1.3	1	3.7	1.4	0.031
19	GO:0009309	P	127	amine biosynthetic process					3.3	0.22	0.019	0.34	-0.28	0.89	0.17	0.2	0.95	-0.76	0.18	0.65		19	GO:0050794	P	1726	regulation of cellular process					4.5	0.83	0.0035	2.5	0.63	0.79	1.7	1.3	1	3.5	1.3	0.062
20	GO:0001708	P	22	cell fate specification					3.3	0.57	0.023	2	0.73	0.2	0.69	0.6	0.76	2.2	1.5	0.1		20	GO:0048731	P	563	system development					4.3	0.98	0.0069	3.4	0.84	0.12	1.3	1.3	1	3.9	1.6	0.013
21	GO:0009788	P	11	negative regulation of abscisic acid mediated signaling pathway					3.2	0.8	0.029	0.38	-0.065	0.87	0.31	0.43	0.92	-1.1	-0.46	0.48		21	GO:0048856	P	1118	anatomical structure development					4.3	0.87	0.0078	2.8	0.69	0.48	1.4	1.3	1	4	1.4	0.012
22	GO:0042221	P	1114	response to chemical stimulus					3.2	0.05	0.031	2.8	-0.14	0.044	2.7	0.39	0.047	-3.3	0.11	0.011		22	GO:0048513	P	562	organ development					4.3	0.97	0.0085	3.5	0.84	0.12	1.2	1.3	1	3.9	1.6	0.017
23	GO:0009269	P	15	response to desiccation					3.1	0.67	0.033	2.7	1.4	0.056	1.4	1.3	0.4	-0.73	-0.1	0.66		23	GO:0015698	P	24	inorganic anion transport					4.1	2.2	0.016	2.9	1.9	0.42	2.2	2.5	1	0.099	1.1	1
24	GO:0010029	P	22	regulation of seed germination					3.1	0.54	0.034	-0.4	-0.58	0.86	-0.34	-0.066	0.91	1.1	0.87	0.51		24	GO:0048645	P	29	organ formation					4	2.1	0.019	4.8	2.7	0.0013	3.2	2.9	0.22	1.4	1.9	1
25	GO:0048569	P	101	post-embryonic organ development					3.1	0.24	0.036	1.3	-0.025	0.46	1	0.45	0.61	5.4	1.6	2.6e-06		25	GO:0042446	P	33	hormone biosynthetic process					3.9	2	0.03	2.8	1.7	0.5	0.94	1.6	1	-0.28	0.95	1
26	GO:0048437	P	101	floral organ development					3.1	0.24	0.036	1.3	-0.025	0.46	1	0.45	0.61	5.4	1.6	2.6e-06		26	GO:0009773	P	13	photosynthetic electron transport in photosystem I					-4.1	-1.6	0.015	-5.9	-3.5	4.9e-06	-6.7	-4.4	5.4e-08	-6.7	-4.2	3.2e-08
27	GO:0009791	P	773	post-embryonic development					3.1	0.063	0.041	-1.2	-0.47	0.5	-2.6	-0.13	0.052	0.98	0.42	0.55		27	GO:0015979	P	114	photosynthesis					-4.2	-0.15	0.011	-8.7	-1.5	2.1e-14	-9.2	-1.4	2.9e-16	-9	-1.3	2.4e-15
28	GO:0048646	P	64	anatomical structure formation involved in morphogenesis					3	0.3	0.043	2.8	0.56	0.041	1.7	0.8	0.28	3.8	1.5	0.0018		28	GO:0003700	F	1147	transcription factor activity					6.1	0.97	2.9e-06	3.5	0.74	0.057	2.9	1.4	0.24	5.4	1.5	3.3e-05
29	GO:0048645	P	26	organ formation					3	0.48	0.043	2.3	0.8	0.12	1.3	0.94	0.44	3.4	1.9	0.0064		29	GO:0030528	F	1299	transcription regulator activity					5.8	0.93	1.2e-05	3.7	0.73	0.039	2.4	1.3	0.74	6.1	1.6	6.3e-07
30	GO:0009809	P	19	lignin biosynthetic process					3	0.56	0.048	-1.5	-1.3	0.36	0.053	0.19	0.99	-0.79	-0.09	0.63		30	GO:0004553	F	229	hydrolase activity, hydrolyzing O-glycosyl compounds					4.6	1.2	0.0049	5	1.3	0.00034	6.7	2.4	1.6e-08	1.2	1.3	1
31	GO:0045165	P	27	cell fate commitment					3	0.46	0.048	1.6	0.46	0.3	0.83	0.63	0.7	1.7	1.1	0.25		31	GO:0015116	F	11	sulfate transmembrane transporter activity					4.5	3.2	0.0066	1.1	1.3	1	3.2	4	0.089	0.13	1.2	1
32	GO:0046148	P	69	pigment biosynthetic process					-3	-0.34	0.049	-4	-1.6	0.0012	-3.3	-1	0.01	-2.2	-0.28	0.11		32	GO:0046914	F	837	transition metal ion binding					4.4	0.92	0.0075	5.5	0.95	3.2e-05	4.8	1.6	0.00033	0.12	1.1	1
33	GO:0008152	P	5230	metabolic process					-3	-0.067	0.047	-6.3	-0.59	1.9e-08	-7.3	-0.15	2e-11	-3.9	0.21	0.0014		33	GO:0003677	F	1557	DNA binding					4.2	0.83	0.015	1.8	0.6	1	0.81	1.2	1	8.4	1.7	0
34	GO:0009266	P	278	response to temperature stimulus					-3.2	-0.2	0.031	-3.8	-0.95	0.0024	-3.1	-0.4	0.019	-5.9	-0.5	2e-07		34	GO:0008270	F	678	zinc ion binding					3.9	0.91	0.038	4.4	0.9	0.0034	2.7	1.4	0.42	0.18	1.1	1
35	GO:0016052	P	70	carbohydrate catabolic process					-3.2	-0.36	0.027	-0.88	-0.63	0.66	-0.29	0.049	0.92	-0.65	0.16	0.7		35	GO:0016798	F	259	hydrolase activity, acting on glycosyl bonds					3.9	1.1	0.038	4.8	1.2	0.00067	6.1	2.3	4.3e-07	1.1	1.3	1
36	GO:0044275	P	68	cellular carbohydrate catabolic process					-3.3	-0.37	0.023	-0.83	-0.62	0.68	-0.13	0.11	0.97	-0.87	0.089	0.6		36	GO:0012505	C	1288	endomembrane system					4	0.84	0.0024	4.5	0.79	0.0002	8.7	1.9	0	-0.62	1	1
37	GO:0009657	P	86	plastid organization					-3.6	-0.37	0.0083	-7.9	-2.6	3.9e-13	-7.4	-2.3	9.7e-12	-4.7	-0.86	6.5e-05		37	GO:0000785	C	34	chromatin					-3.6	-0.59	0.013	-1.8	-0.25	1	-1.9	0.16	0.88	3	2.5	0.08
38	GO:0016998	P	14	cell wall macromolecule catabolic process					-3.6	-0.87	0.0078	-0.23	-0.52	0.94	0.42	0.49	0.88	-1.9	-0.88	0.17		38	GO:0032993	C	22	protein-DNA complex					-4	-1	0.0031	-1.7	-0.4	1	-1.5	0.18	1	2.9	2.9	0.083
39	GO:0044237	P	4319	cellular metabolic process					-3.7	-0.08	0.0066	-7.4	-0.65	1.5e-11	-9.2	-0.27	7.3e-18	-4.7	0.17	7.5e-05		39	GO:0031978	C	64	plastid thylakoid lumen					-4.1	-0.38	0.0018	-7	-1.6	1.2e-10	-7.6	-1.7	1.9e-12	-6.7	-1.3	1.1e-09
40	GO:0009314	P	374	response to radiation					-3.7	-0.2	0.0066	-2	-0.63	0.18	-3.8	-0.44	0.0018	-4.2	-0.18	0.00046		40	GO:0009543	C	64	chloroplast thylakoid lumen					-4.1	-0.38	0.0018	-7	-1.6	1.2e-10	-7.6	-1.7	1.9e-12	-6.7	-1.3	1.1e-09
41	GO:0009069	P	28	serine family amino acid metabolic process					-3.8	-0.64	0.0056	-4.1	-2.4	0.00086	-3.2	-1.6	0.015	-2	-0.57	0.15		41	GO:0031977	C	68	thylakoid lumen					-4.1	-0.35	0.0018	-7	-1.6	1.2e-10	-7.5	-1.6	4.2e-12	-6.7	-1.2	1.1e-09
42	GO:0009416	P	361	response to light stimulus					-3.8	-0.2	0.0051	-2	-0.63	0.2	-4	-0.47	0.0012	-4.9	-0.27	2.7e-05		42	GO:0000786	C	18	nucleosome					-4.2	-1.3	0.0015	-1.9	-0.57	1	-1.6	-0.015	1	3.1	3.2	0.046
43	GO:0046164	P	51	alcohol catabolic process					-3.9	-0.5	0.0037	-1.6	-0.93	0.33	-0.72	-0.15	0.75	-1.7	-0.21	0.25		43	GO:0010598	C	10	NAD(P)H dehydrogenase complex (plastoquinone)					-4.6	-2.2	0.00023	-6.4	-4.4	8.7e-09	-6	-4.5	8.2e-08	-5.9	-4.2	2.5e-07
44	GO:0046365	P	48	monosaccharide catabolic process					-4	-0.53	0.0023	-1.8	-1	0.26	-0.98	-0.27	0.62	-1.7	-0.25	0.24		44	GO:0009570	C	189	chloroplast stroma					-5	-0.083	4.3e-05	-8.2	-0.95	1.6e-14	-8.8	-0.77	5.9e-17	-7.5	-0.46	7.5e-12
45	GO:0019320	P	48	hexose catabolic process					-4	-0.53	0.0023	-1.8	-1	0.26	-0.98	-0.27	0.62	-1.7	-0.25	0.24		45	GO:0044434	C	557	chloroplast part					-7.9	-0.032	3.8e-13	-14	-0.99	7.7e-45	-14	-0.66	9.3e-44	-12	-0.39	1.2e-31
46	GO:0006096	P	32	glycolysis					-4	-0.65	0.0022	-0.72	-0.69	0.73	0.52	0.43	0.86	-0.57	0.1	0.74		46	GO:0034357	C	219	photosynthetic membrane					-7.9	-0.43	2.5e-13	-14	-1.7	2.6e-39	-13	-1.4	3.7e-35	-11	-1.1	4.2e-28
47	GO:0006007	P	47	glucose catabolic process					-4.1	-0.54	0.0021	-1.9	-1.1	0.21	-1.1	-0.32	0.58	-1.7	-0.24	0.25		47	GO:0044436	C	244	thylakoid part					-8	-0.39	1.3e-13	-14	-1.6	7.8e-40	-13	-1.3	2.5e-34	-11	-0.99	8.5e-28
48	GO:0033013	P	58	tetrapyrrole metabolic process					-4.1	-0.49	0.0021	-4.4	-1.8	0.00029	-4.1	-1.5	0.00059	-3.1	-0.63	0.016		48	GO:0009579	C	296	thylakoid					-8	-0.29	1.3e-13	-14	-1.5	1.5e-43	-13	-1.2	5e-39	-13	-1	3.6e-33
49	GO:0006778	P	56	porphyrin metabolic process					-4.1	-0.51	0.0016	-4.3	-1.9	0.00038	-4.1	-1.5	0.00065	-3.3	-0.7	0.01		49	GO:0042651	C	196	thylakoid membrane					-8.1	-0.51	1.2e-13	-13	-1.8	8.5e-37	-12	-1.4	1.4e-31	-11	-1.2	4.3e-26
50	GO:0015994	P	43	chlorophyll metabolic process					-4.3	-0.59	0.00097	-4.7	-2.2	8.4e-05	-4.3	-1.8	0.00036	-3.2	-0.8	0.015		50	GO:0055035	C	184	plastid thylakoid membrane					-8.2	-0.56	6.3e-14	-13	-1.8	4.6e-37	-12	-1.5	2.8e-31	-11	-1.2	1.7e-26
51	GO:0043094	P	44	cellular metabolic compound salvage					-4.4	-0.6	0.00063	-0.65	-0.61	0.77	-1.9	-0.71	0.22	-2.9	-0.7	0.025		51	GO:0009535	C	184	chloroplast thylakoid membrane					-8.2	-0.56	6.3e-14	-13	-1.8	4.6e-37	-12	-1.5	2.8e-31	-11	-1.2	1.7e-26
52	GO:0006006	P	49	glucose metabolic process					-4.5	-0.58	0.0005	-2.2	-1.2	0.13	-1.3	-0.4	0.46	-1.8	-0.27	0.22		52	GO:0031984	C	233	organelle subcompartment					-8.2	-0.43	5e-14	-13	-1.6	7e-38	-13	-1.3	9.5e-35	-12	-1.1	5.6e-29
53	GO:0006544	P	15	glycine metabolic process					-4.5	-1	0.00035	-4.1	-3.1	0.00069	-2.8	-2	0.034	-1.9	-0.79	0.2		53	GO:0031976	C	231	plastid thylakoid					-8.3	-0.45	3.3e-14	-13	-1.6	7e-38	-13	-1.4	3.7e-35	-12	-1.1	5.6e-29
54	GO:0033014	P	44	tetrapyrrole biosynthetic process					-4.9	-0.67	7.6e-05	-5.8	-2.6	3.2e-07	-4.7	-2	7.3e-05	-2.7	-0.62	0.042		54	GO:0009534	C	231	chloroplast thylakoid					-8.3	-0.45	3.3e-14	-13	-1.6	7e-38	-13	-1.4	3.7e-35	-12	-1.1	5.6e-29
55	GO:0006779	P	41	porphyrin biosynthetic process					-5.1	-0.72	3e-05	-6.1	-2.8	6e-08	-4.8	-2.1	3.4e-05	-2.9	-0.71	0.03		55	GO:0048449	P	15	floral organ formation					3.7	2.5	0.074	5.4	3.9	7.7e-05	2	2.7	1	1	1.9	1
56	GO:0009853	P	33	photorespiration					-5.1	-0.8	2.7e-05	-0.77	-0.71	0.71	-2.2	-0.97	0.15	-2.7	-0.78	0.04		56	GO:0009698	P	97	phenylpropanoid metabolic process					3	1.2	0.37	4.8	1.7	0.0015	4.8	2.6	0.00074	1.5	1.5	1
57	GO:0009409	P	177	response to cold					-5.2	-0.37	2e-05	-3.8	-1.1	0.0024	-3.5	-0.65	0.0047	-5.9	-0.71	1.8e-07		57	GO:0009699	P	77	phenylpropanoid biosynthetic process					3.1	1.3	0.32	4.6	1.7	0.0034	4.4	2.6	0.0037	1.3	1.5	1
58	GO:0010218	P	32	response to far red light					-5.3	-0.84	1e-05	-2.4	-1.5	0.099	-3.6	-1.8	0.0034	-2	-0.51	0.14		58	GO:0048646	P	71	anatomical structure formation involved in morphogenesis					3	1.3	0.36	4.5	1.8	0.0034	2.1	1.9	1	2.4	1.9	0.67
59	GO:0015995	P	29	chlorophyll biosynthetic process					-5.5	-0.91	4.8e-06	-6.6	-3.6	2.4e-09	-5.1	-2.7	1.1e-05	-2.7	-0.86	0.038		59	GO:0048609	P	45	reproductive process in a multicellular organism					3.5	1.6	0.11	4.5	2.1	0.0034	3.8	2.8	0.035	2.7	2.2	0.35
60	GO:0009637	P	45	response to blue light					-5.7	-0.77	1.5e-06	-2.6	-1.4	0.073	-4.1	-1.7	0.00059	-4.5	-1.2	0.00017		60	GO:0048563	P	22	post-embryonic organ morphogenesis					2.7	1.7	0.81	4.4	2.8	0.0042	1.8	2.2	1	0.11	1.2	1
61	GO:0055114	P	119	oxidation reduction					-7.6	-0.63	5.7e-12	-4.3	-1.4	0.00034	-5.3	-1.3	4.6e-06	-3.7	-0.47	0.0027		61	GO:0048444	P	22	floral organ morphogenesis					2.7	1.7	0.81	4.4	2.8	0.0042	1.8	2.2	1	0.11	1.2	1
62	GO:0022900	P	52	electron transport chain					-8.9	-1.1	6.2e-17	-6.1	-2.6	4.6e-08	-6.9	-2.7	4.3e-10	-4.4	-1.1	0.00019		62	GO:0006575	P	174	cellular amino acid derivative metabolic process					1.6	0.85	1	4.4	1.3	0.0043	4.9	2.2	0.00058	-0.16	1.1	1
63	GO:0009765	P	17	photosynthesis, light harvesting					-10	-2.2	1e-22	-6.9	-4.7	3.6e-10	-5.9	-4.2	1.2e-07	-4.5	-2.2	0.00015		63	GO:0032504	P	48	multicellular organism reproduction					3.5	1.6	0.11	4.4	2	0.0043	3.7	2.7	0.048	3.1	2.4	0.13
64	GO:0009767	P	31	photosynthetic electron transport chain					-11	-1.8	6e-28	-8.4	-4.3	1.4e-14	-8.5	-4.4	2.3e-15	-5.5	-2	1.4e-06		64	GO:0003002	P	78	regionalization					3.7	1.4	0.066	4.3	1.7	0.007	2.9	2.1	0.45	2.7	2	0.32
65	GO:0006091	P	171	generation of precursor metabolites and energy					-12	-0.82	3.3e-30	-7	-1.8	1.8e-10	-6.9	-1.4	4e-10	-6.3	-0.8	2.1e-08		65	GO:0048569	P	107	post-embryonic organ development					3.5	1.3	0.11	4.3	1.5	0.007	3.1	2	0.28	3	1.9	0.19
66	GO:0009773	P	13	photosynthetic electron transport in photosystem I					-13	-3.1	4.3e-36	-7.5	-5.8	6.8e-12	-7.7	-6.3	1e-12	-4.4	-2.5	0.00023		66	GO:0048437	P	107	floral organ development					3.5	1.3	0.11	4.3	1.5	0.007	3.1	2	0.28	3	1.9	0.19
67	GO:0019684	P	71	photosynthesis, light reaction					-15	-1.6	5.6e-50	-12	-3.9	3.8e-28	-12	-4.1	1.6e-29	-8.4	-2	1.1e-14		67	GO:0009269	P	15	response to desiccation					2.2	1.7	1	4.2	3.1	0.0077	3.5	3.8	0.089	-1.2	0.24	1
68	GO:0015979	P	115	photosynthesis					-19	-1.5	9.4e-75	-15	-3.9	9.8e-45	-15	-3.9	2.7e-45	-10	-2	3.6e-23		68	GO:0042398	P	131	cellular amino acid derivative biosynthetic process					1.5	0.88	1	4	1.3	0.017	4.6	2.3	0.0018	-0.66	0.93	1
69	GO:0005506	F	72	iron ion binding					4.1	0.39	0.0029	3.8	0.8	0.0022	3.2	1.3	0.0085	2.7	1.1	0.068		69	GO:0048235	P	10	pollen sperm cell differentiation					2.6	2.2	0.96	3.9	3.5	0.03	2.8	3.8	0.49	2.6	3.4	0.45
70	GO:0020037	F	41	heme binding					4.1	0.52	0.0029	4.6	1.5	8.9e-05	3.8	1.9	0.0013	4.2	1.9	0.00084		70	GO:0048232	P	12	male gamete generation					2.6	2.1	0.86	3.8	3.1	0.044	2.6	3.3	0.78	2.8	3.4	0.28
71	GO:0016684	F	61	oxidoreductase activity, acting on peroxide as acceptor					3.6	0.37	0.014	2.9	0.61	0.026	2.6	1.1	0.041	1.7	0.85	0.3		71	GO:0055114	P	121	oxidation reduction					-3	0.081	0.36	-3.8	-0.35	0.035	-3	0.32	0.34	-5.4	-0.32	3.4e-05
72	GO:0004601	F	61	peroxidase activity					3.6	0.37	0.014	2.9	0.61	0.026	2.6	1.1	0.041	1.7	0.85	0.3		72	GO:0044085	P	349	cellular component biogenesis					-3.1	0.3	0.36	-3.8	-0.0056	0.035	-3.1	0.64	0.28	-0.3	1	1
73	GO:0022832	F	32	voltage-gated channel activity					3.4	0.48	0.031	2	0.55	0.16	1.1	0.75	0.49	0.34	0.48	0.88		73	GO:0034660	P	119	ncRNA metabolic process					-0.72	0.49	1	-3.8	-0.36	0.035	-4.3	-0.034	0.006	-1.2	0.79	1
74	GO:0005244	F	32	voltage-gated ion channel activity					3.4	0.48	0.031	2	0.55	0.16	1.1	0.75	0.49	0.34	0.48	0.88		74	GO:0006091	P	172	generation of precursor metabolites and energy					-2.6	0.23	0.91	-4.5	-0.34	0.0034	-2.7	0.52	0.59	-6.4	-0.3	1.6e-07
75	GO:0046906	F	66	tetrapyrrole binding					-3.3	-0.38	0.04	-0.57	-0.54	0.75	-0.97	-0.21	0.58	0.044	0.35	0.98		75	GO:0009658	P	55	chloroplast organization					-2	0.1	1	-4.5	-0.99	0.0034	-4.9	-0.83	0.00063	-1.9	0.35	1
76	GO:0004089	F	11	carbonate dehydratase activity					-4.9	-1.3	7.3e-05	-2.8	-2.5	0.035	-2.4	-2	0.063	-4.6	-2.9	0.00016		76	GO:0009657	P	87	plastid organization					-1.8	0.24	1	-4.6	-0.69	0.0034	-5	-0.46	0.00044	-2.2	0.43	1
77	GO:0003727	F	21	single-stranded RNA binding					-6.8	-1.3	1.5e-09	-3.7	-2.4	0.0028	-4.8	-3	2.3e-05	-4.6	-2	0.00016		77	GO:0042254	P	102	ribosome biogenesis					-2.4	0.16	1	-5	-0.7	0.00062	-4.7	-0.24	0.0014	-1.2	0.75	1
78	GO:0008266	F	15	poly(U) RNA binding					-8.1	-1.8	1.1e-13	-5	-3.7	1.5e-05	-6.1	-4.6	4.1e-08	-5.6	-3.1	1.8e-06		78	GO:0022613	P	106	ribonucleoprotein complex biogenesis					-2.4	0.17	1	-5	-0.69	0.00056	-4.8	-0.24	0.00095	-1.1	0.78	1
79	GO:0008187	F	15	poly-pyrimidine tract binding					-8.1	-1.8	1.1e-13	-5	-3.7	1.5e-05	-6.1	-4.6	4.1e-08	-5.6	-3.1	1.8e-06		79	GO:0022900	P	53	electron transport chain					-2.8	-0.14	0.6	-5.6	-1.4	3.9e-05	-5.1	-0.96	0.00024	-6.7	-1.5	3.2e-08
80	GO:0016168	F	24	chlorophyll binding					-10	-1.8	1.4e-21	-6.2	-3.7	7.9e-08	-6.2	-3.6	3.1e-08	-5	-2.1	3.5e-05		80	GO:0006412	P	427	translation					-2.8	0.35	0.57	-6.1	-0.23	2e-06	-6.9	0.14	2.1e-08	-2.6	0.74	0.47
81	GO:0012505	C	1219	endomembrane system					3.3	0.05	0.0042	7.7	0.22	5.1e-14	8.8	0.91	0	7.7	0.86	1.5e-13		81	GO:0009767	P	31	photosynthetic electron transport chain					-2.8	-0.37	0.58	-6.5	-2.3	2.2e-07	-6.5	-2.3	1.3e-07	-6.7	-2.3	3.2e-08
82	GO:0005783	C	283	endoplasmic reticulum					2.6	0.1	0.033	4.9	0.4	3.9e-06	2.3	0.56	0.053	-0.96	0.2	0.57		82	GO:0019684	P	71	photosynthesis, light reaction					-3	-0.073	0.37	-6.7	-1.4	6.9e-08	-6.7	-1.2	5.4e-08	-7	-1.3	6.3e-09
83	GO:0005886	C	966	plasma membrane					2.6	0.04	0.039	4.7	0.038	8.2e-06	3	0.44	0.0075	1.9	0.48	0.15		83	GO:0020037	F	47	heme binding					2.3	1.3	1	5.5	2.4	3.2e-05	7.4	4.3	5.9e-10	0.49	1.3	1
84	GO:0005739	C	770	mitochondrion					2.5	0.047	0.045	-2.7	-0.61	0.019	-2.3	-0.093	0.055	-1.4	0.22	0.3		84	GO:0004650	F	37	polygalacturonase activity					2.6	1.5	0.68	4.8	2.4	0.00067	6.1	4.1	3.9e-07	2.4	2.2	0.83
85	GO:0042170	C	71	plastid membrane					-2.5	-0.29	0.049	-2.8	-1.2	0.015	-2.9	-0.87	0.011	-2	-0.23	0.11		85	GO:0046872	F	1031	metal ion binding					2.9	0.8	0.41	4.7	0.84	0.00093	4.7	1.6	0.00049	-0.65	1	1
86	GO:0031969	C	61	chloroplast membrane					-2.5	-0.31	0.048	-3	-1.4	0.0072	-3.3	-1.1	0.0033	-2.1	-0.3	0.093		86	GO:0043169	F	1082	cation binding					2.9	0.79	0.41	4.3	0.81	0.0038	4.6	1.5	0.00066	-0.48	1	1
87	GO:0009295	C	27	nucleoid					-2.7	-0.49	0.025	-6.3	-3.5	1.8e-09	-5.3	-2.9	4.9e-07	-1.8	-0.48	0.17		87	GO:0043167	F	1082	ion binding					2.9	0.79	0.41	4.3	0.81	0.0038	4.6	1.5	0.00066	-0.48	1	1
88	GO:0042646	C	21	plastid nucleoid					-2.8	-0.56	0.02	-5.2	-3.3	7.5e-07	-4.6	-2.9	1.5e-05	-2	-0.7	0.11		88	GO:0005506	F	78	iron ion binding					1.3	0.91	1	4.1	1.6	0.0075	6	3.1	6.5e-07	0.32	1.2	1
89	GO:0009508	C	17	plastid chromosome					-3.2	-0.7	0.0064	-5.7	-3.9	6e-08	-5.1	-3.6	1.3e-06	-2.3	-0.96	0.069		89	GO:0016682	F	20	oxidoreductase activity, acting on diphenols and related substances as donors, oxygen as acceptor					2.4	1.7	0.98	4	2.6	0.013	4	3.8	0.0066	-1.1	0.38	1
90	GO:0000229	C	17	cytoplasmic chromosome					-3.2	-0.7	0.0064	-5.7	-3.9	6e-08	-5.1	-3.6	1.3e-06	-2.3	-0.96	0.069		90	GO:0008471	F	13	laccase activity					2.6	2	0.68	3.6	2.9	0.042	3.7	4.2	0.016	-0.86	0.41	1
91	GO:0009706	C	35	chloroplast inner membrane					-3.3	-0.52	0.004	-3.9	-2.1	0.00028	-3.9	-1.8	0.0003	-2.4	-0.63	0.045		91	GO:0016859	F	50	cis-trans isomerase activity					-2.6	-0.098	0.68	-3.8	-0.81	0.024	-4.1	-0.57	0.0051	-3.1	-0.15	0.18
92	GO:0009528	C	38	plastid inner membrane					-3.5	-0.52	0.0025	-4.1	-2.1	0.00016	-3.9	-1.8	0.00025	-2.7	-0.68	0.023		92	GO:0003755	F	49	peptidyl-prolyl cis-trans isomerase activity					-2.7	-0.12	0.66	-3.8	-0.83	0.022	-4.1	-0.6	0.0048	-3.2	-0.23	0.11
93	GO:0044425	C	732	membrane part					-4.4	-0.17	4.1e-05	-0.51	-0.41	0.73	-0.19	0.13	0.9	-1.9	0.17	0.13		93	GO:0003727	F	21	single-stranded RNA binding					-3	-0.66	0.4	-4.1	-1.7	0.0075	-3.9	-1.4	0.0096	-3.6	-1.1	0.039
94	GO:0044464	C	8118	cell part					-5	-0.079	2.9e-06	-4.4	-0.49	4.5e-05	-5.2	-0.02	1e-06	-2	0.29	0.11		94	GO:0004089	F	12	carbonate dehydratase activity					-1.3	-0.11	1	-4.2	-2.5	0.0052	-1.6	-0.28	1	-4.3	-2.5	0.0045
95	GO:0005623	C	8118	cell					-5	-0.079	2.9e-06	-4.4	-0.49	4.5e-05	-5.2	-0.02	1e-06	-2	0.29	0.11		95	GO:0008266	F	15	poly(U) RNA binding					-3.5	-1.1	0.11	-4.6	-2.4	0.0013	-4.7	-2.5	0.00045	-4	-1.8	0.013
96	GO:0043234	C	903	protein complex					-5.2	-0.18	7.6e-07	-3.9	-0.7	0.00035	-4	-0.25	0.00019	-2.8	0.12	0.015		96	GO:0008187	F	15	poly-pyrimidine tract binding					-3.5	-1.1	0.11	-4.6	-2.4	0.0013	-4.7	-2.5	0.00045	-4	-1.8	0.013
97	GO:0031974	C	336	membrane-enclosed lumen					-5.3	-0.28	5.1e-07	-8.2	-1.5	1.3e-15	-9	-1.3	1.3e-18	-3.7	-0.14	0.00085		97	GO:0005198	F	361	structural molecule activity					-3.5	0.26	0.11	-5.7	-0.24	1.5e-05	-6.8	0.069	8e-09	-1.6	0.85	1
98	GO:0070013	C	331	intracellular organelle lumen					-5.4	-0.29	3.9e-07	-8.1	-1.5	2.9e-15	-8.9	-1.3	3.9e-18	-3.8	-0.16	0.0005		98	GO:0003735	F	277	structural constituent of ribosome					-3.1	0.25	0.35	-6.1	-0.39	3.8e-06	-6.9	-0.095	6.2e-09	-2.1	0.74	1
99	GO:0043233	C	331	organelle lumen					-5.4	-0.29	3.9e-07	-8.1	-1.5	2.9e-15	-8.9	-1.3	3.9e-18	-3.8	-0.16	0.0005		99	GO:0030076	C	17	light-harvesting complex					-3.2	-0.89	0.055	-3.1	-1.3	0.045	-3.7	-1.5	0.0052	-2.3	-0.48	0.43
100	GO:0032991	C	1264	macromolecular complex					-5.5	-0.16	2.5e-07	-8.6	-0.99	7.7e-17	-8.7	-0.59	1.2e-17	-1.5	0.24	0.26		100	GO:0009508	C	17	plastid chromosome					-1.3	0.0054	1	-3.1	-1.4	0.041	-3.5	-1.4	0.011	-1.9	-0.25	0.78
101	GO:0016020	C	2429	membrane					-5.8	-0.13	4.9e-08	0.87	-0.31	0.57	-0.84	0.1	0.53	-3.6	0.17	0.0011		101	GO:0000229	C	17	cytoplasmic chromosome					-1.3	0.0054	1	-3.1	-1.4	0.041	-3.5	-1.4	0.011	-1.9	-0.25	0.78
102	GO:0031975	C	413	envelope					-7	-0.33	1.2e-11	-7.6	-1.3	1.3e-13	-7.3	-0.93	1.5e-12	-6.1	-0.37	6.6e-09		102	GO:0042646	C	21	plastid nucleoid					-1.7	-0.1	1	-3.2	-1.2	0.03	-3.5	-1.2	0.01	-1.9	-0.068	0.87
103	GO:0031967	C	413	organelle envelope					-7	-0.33	1.2e-11	-7.6	-1.3	1.3e-13	-7.3	-0.93	1.5e-12	-6.1	-0.37	6.6e-09		103	GO:0022627	C	63	cytosolic small ribosomal subunit					-1	0.37	1	-3.3	-0.5	0.028	-3.5	-0.18	0.01	-0.12	1	1
104	GO:0005622	C	5728	intracellular					-8.3	-0.13	8e-16	-13	-0.81	2.4e-37	-14	-0.4	5.8e-43	-8.1	0.085	4e-15		104	GO:0015934	C	118	large ribosomal subunit					-2.2	0.23	0.73	-3.3	-0.24	0.026	-4.3	-0.035	0.00055	-0.053	1.1	1
105	GO:0009941	C	187	chloroplast envelope					-8.3	-0.56	6.7e-16	-9.7	-2.2	3.4e-21	-9.1	-1.8	5.5e-19	-4.9	-0.51	4.5e-06		105	GO:0010287	C	56	plastoglobule					-1.8	0.15	1	-3.4	-0.62	0.016	-3.9	-0.43	0.0021	-4.7	-0.69	0.00013
106	GO:0009654	C	12	oxygen evolving complex					-8.6	-2.2	7.1e-17	-7.7	-6.2	6.4e-14	-6.1	-5.1	4.8e-09	-4.4	-2.6	5.4e-05		106	GO:0015935	C	86	small ribosomal subunit					-0.94	0.42	1	-3.5	-0.43	0.011	-4.1	-0.18	0.0011	-1.4	0.67	1
107	GO:0044424	C	5549	intracellular part					-8.7	-0.13	1.9e-17	-13	-0.83	1.9e-39	-14	-0.43	1.1e-45	-8.4	0.072	5.3e-16		107	GO:0009295	C	27	nucleoid					-2.1	-0.16	0.89	-3.9	-1.3	0.0028	-4	-1.1	0.0018	-2.2	-0.13	0.46
108	GO:0043226	C	4952	organelle					-9.1	-0.14	8.7e-19	-14	-0.87	8.2e-43	-15	-0.49	4.3e-50	-7.9	0.074	3.2e-14		108	GO:0044445	C	163	cytosolic part					-2	0.31	0.97	-4.2	-0.3	0.00082	-4.7	0.037	7.4e-05	0.67	1.2	1
109	GO:0043229	C	4951	intracellular organelle					-9.1	-0.14	8.7e-19	-14	-0.87	1.1e-42	-15	-0.49	4.3e-50	-7.9	0.074	3.3e-14		109	GO:0009523	C	34	photosystem II					-0.98	0.29	1	-4.5	-1.4	0.00019	-4.4	-1.1	0.00038	-5	-1.4	2.3e-05
110	GO:0043231	C	4646	intracellular membrane-bounded organelle					-9.2	-0.15	2.5e-19	-13	-0.84	8.1e-36	-14	-0.47	3e-44	-8.8	0.034	1.8e-17		110	GO:0022626	C	163	cytosolic ribosome					-1.8	0.34	1	-4.6	-0.38	0.00012	-5	-0.04	1.4e-05	-0.072	1.1	1
111	GO:0043227	C	4655	membrane-bounded organelle					-9.3	-0.15	1.4e-19	-13	-0.85	2.9e-36	-14	-0.47	1.8e-44	-8.9	0.031	9.1e-18		111	GO:0009654	C	12	oxygen evolving complex					-2.1	-0.56	0.88	-4.6	-2.7	0.00011	-4.3	-2.5	0.00051	-3.5	-1.8	0.014
112	GO:0005737	C	4212	cytoplasm					-10	-0.16	1.1e-22	-14	-0.91	2.5e-41	-14	-0.5	1.6e-43	-11	-0.07	5.3e-28		112	GO:0033279	C	204	ribosomal subunit					-2.3	0.31	0.61	-4.8	-0.32	4.9e-05	-5.9	-0.098	1.2e-07	-0.94	0.9	1
113	GO:0010598	C	10	NAD(P)H dehydrogenase complex (plastoquinone)					-10	-2.8	9.5e-24	-7.7	-6.7	5.1e-14	-6.7	-6.2	9.5e-11	-3.6	-2.3	0.0014		113	GO:0070013	C	333	intracellular organelle lumen					-2.2	0.39	0.72	-4.9	-0.15	3.6e-05	-5.6	0.22	8.3e-07	-2.1	0.76	0.58
114	GO:0010319	C	36	stromule					-10	-1.5	2e-24	-8.2	-3.9	1.5e-15	-6.8	-3.3	4.4e-11	-6.9	-2.4	3.7e-11		114	GO:0043233	C	333	organelle lumen					-2.2	0.39	0.72	-4.9	-0.15	3.6e-05	-5.6	0.22	8.3e-07	-2.1	0.76	0.58
115	GO:0009523	C	34	photosystem II					-11	-1.6	1.8e-25	-9.5	-4.6	1.6e-20	-9.3	-4.6	9.3e-20	-6.2	-2.2	2.8e-09		115	GO:0031974	C	338	membrane-enclosed lumen					-2.3	0.37	0.56	-4.9	-0.16	2.8e-05	-5.7	0.21	3.9e-07	-2.2	0.76	0.53
116	GO:0044444	C	3928	cytoplasmic part					-11	-0.18	2.7e-26	-15	-0.97	7.1e-47	-15	-0.54	7.5e-47	-11	-0.089	1.2e-28		116	GO:0009522	C	15	photosystem I					-2.6	-0.68	0.3	-5	-2.6	2e-05	-5.2	-2.8	7.6e-06	-3.9	-1.8	0.0026
117	GO:0030095	C	19	chloroplast photosystem II					-11	-2.3	1.3e-28	-8.2	-5.2	2e-15	-8.2	-5.5	1e-15	-5.3	-2.5	4.8e-07		117	GO:0010319	C	36	stromule					-1.9	-0.0077	1	-5	-1.5	1.7e-05	-3.8	-0.73	0.0043	-3.4	-0.51	0.021
118	GO:0009570	C	187	chloroplast stroma					-11	-0.75	1.1e-28	-11	-2.5	1.5e-28	-11	-2.2	6.9e-25	-7.5	-0.96	5.3e-13		118	GO:0031975	C	415	envelope					-2.9	0.35	0.14	-5.3	-0.14	4.4e-06	-5.2	0.38	8.1e-06	-4.4	0.47	0.00039
119	GO:0009532	C	239	plastid stroma					-12	-0.68	7.4e-30	-13	-2.5	5e-37	-12	-2.3	2.7e-34	-7.8	-0.86	5e-14		119	GO:0031967	C	415	organelle envelope					-2.9	0.35	0.14	-5.3	-0.14	4.4e-06	-5.2	0.38	8.1e-06	-4.4	0.47	0.00039
120	GO:0010287	C	56	plastoglobule					-12	-1.4	7.4e-30	-8.1	-3.2	2.9e-15	-9.7	-3.8	1.4e-21	-8.6	-2.4	1.5e-16		120	GO:0043232	C	632	intracellular non-membrane-bounded organelle					-2.9	0.39	0.13	-5.7	-0.059	4.2e-07	-6.2	0.4	2e-08	3.4	1.5	0.019
121	GO:0009526	C	231	plastid envelope					-12	-0.69	7.4e-30	-12	-2.4	1.2e-30	-11	-2	8.2e-26	-7	-0.75	1.6e-11		121	GO:0043228	C	632	non-membrane-bounded organelle					-2.9	0.39	0.13	-5.7	-0.059	4.2e-07	-6.2	0.4	2e-08	3.4	1.5	0.019
122	GO:0031090	C	576	organelle membrane					-12	-0.46	1.8e-31	-8.5	-1.3	8e-17	-9.1	-0.99	4.7e-19	-8.2	-0.47	2.9e-15		122	GO:0030095	C	19	chloroplast photosystem II					-2.6	-0.54	0.3	-5.8	-2.7	2.9e-07	-5.3	-2.5	3.3e-06	-5.7	-2.6	6.5e-07
123	GO:0030076	C	17	light-harvesting complex					-12	-2.5	7e-32	-5.5	-3.8	1.6e-07	-5.4	-3.8	3e-07	-5.2	-2.6	1e-06		123	GO:0009941	C	189	chloroplast envelope					-2.4	0.28	0.49	-6.1	-0.59	3.8e-08	-5.6	-0.075	8e-07	-3.8	0.3	0.0042
124	GO:0044422	C	1659	organelle part					-13	-0.31	2.4e-38	-16	-1.4	2.5e-54	-16	-1	5.3e-58	-7	-0.067	1.9e-11		124	GO:0005840	C	289	ribosome					-3	0.27	0.095	-6.3	-0.4	1.6e-08	-6.9	-0.077	1.9e-10	-2.5	0.67	0.28
125	GO:0044446	C	1658	intracellular organelle part					-13	-0.31	2.4e-38	-16	-1.4	4.3e-54	-16	-1	5.3e-58	-7	-0.067	2.1e-11		125	GO:0009521	C	48	photosystem					-2.5	-0.082	0.37	-6.6	-1.8	2.4e-09	-6.7	-1.7	8.6e-10	-6.4	-1.5	1.3e-08
126	GO:0031977	C	67	thylakoid lumen					-14	-1.5	7.5e-41	-9.8	-3.5	8.4e-22	-10	-3.6	3.7e-24	-7	-1.7	1.6e-11		126	GO:0030529	C	343	ribonucleoprotein complex					-3.5	0.25	0.018	-6.6	-0.37	2e-09	-7.3	-0.033	1.7e-11	-2.6	0.69	0.21
127	GO:0031978	C	63	plastid thylakoid lumen					-14	-1.5	2.2e-42	-9.7	-3.5	2.1e-21	-10	-3.7	2.1e-23	-6.9	-1.7	4e-11		127	GO:0009526	C	233	plastid envelope					-3	0.23	0.094	-7.4	-0.68	7.1e-12	-6.6	-0.15	1.7e-09	-4.8	0.18	5.2e-05
128	GO:0009543	C	63	chloroplast thylakoid lumen					-14	-1.5	2.2e-42	-9.7	-3.5	2.1e-21	-10	-3.7	2.1e-23	-6.9	-1.7	4e-11		128	GO:0031090	C	577	organelle membrane					-5.6	0.16	1.4e-06	-8.2	-0.34	1e-14	-8	0.14	7e-14	-8.8	0.043	1.3e-16
129	GO:0009522	C	16	photosystem I					-14	-3	5.5e-43	-9.1	-6.3	7.8e-19	-9.6	-7	7.9e-21	-5.6	-3	8.5e-08		129	GO:0009532	C	240	plastid stroma					-4.7	0.031	0.00016	-8.4	-0.82	2.5e-15	-9.6	-0.71	4.6e-20	-7.8	-0.36	3.8e-13
130	GO:0009521	C	49	photosystem					-17	-2.1	2.7e-62	-13	-5.2	1.8e-37	-13	-5.4	5.5e-38	-8.3	-2.5	1.3e-15		130	GO:0044422	C	1664	organelle part					-6.9	0.29	4.3e-10	-11	-0.19	2.2e-28	-12	0.23	2.3e-33	-5.8	0.68	3e-07
131	GO:0009507	C	1813	chloroplast					-19	-0.42	6e-79	-22	-1.7	2.1e-102	-21	-1.3	1.9e-95	-14	-0.46	5.1e-45		131	GO:0044446	C	1663	intracellular organelle part					-6.9	0.29	4.2e-10	-11	-0.19	2.2e-28	-12	0.23	2.3e-33	-5.8	0.68	3e-07
132	GO:0009536	C	1958	plastid					-19	-0.4	4.7e-80	-22	-1.7	2.1e-108	-21	-1.3	7.3e-99	-15	-0.44	2.9e-46		132	GO:0009536	C	1982	plastid					-8.3	0.25	3.3e-14	-15	-0.3	2.5e-45	-15	0.14	2.5e-47	-10	0.42	1.5e-23
133	GO:0055035	C	183	plastid thylakoid membrane					-22	-1.4	1.1e-105	-17	-3.6	2.2e-61	-17	-3.5	5.6e-60	-11	-1.6	1e-28		133	GO:0009507	C	1836	chloroplast					-8.4	0.24	3.3e-14	-15	-0.34	2.1e-46	-15	0.12	9.8e-46	-10	0.42	8e-22
134	GO:0009535	C	183	chloroplast thylakoid membrane					-22	-1.4	1.1e-105	-17	-3.6	2.2e-61	-17	-3.5	5.6e-60	-11	-1.6	1e-28		134	GO:0044435	C	635	plastid part					-7.9	0.0099	3.8e-13	-15	-0.92	2.1e-46	-15	-0.62	2e-47	-12	-0.3	1.1e-31
135	GO:0042651	C	195	thylakoid membrane					-22	-1.4	2.1e-107	-17	-3.5	2.1e-62	-17	-3.4	1.8e-60	-12	-1.7	1.5e-30		135	GO:0010876	P	78	lipid localization					3.5	1.4	0.11	3.4	1.4	0.14	5.2	2.9	0.0002	1.1	1.5	1
136	GO:0031984	C	232	organelle subcompartment					-22	-1.3	2e-110	-17	-3.3	9.3e-64	-17	-3.3	1.1e-65	-12	-1.5	1.7e-32		136	GO:0042221	P	1166	response to chemical stimulus					2.5	0.76	1	3.6	0.74	0.086	4.8	1.6	0.00074	0.038	1.1	1
137	GO:0031976	C	230	plastid thylakoid					-23	-1.3	3.7e-112	-17	-3.3	2.1e-64	-17	-3.3	3e-66	-12	-1.6	5.5e-33		137	GO:0006869	P	72	lipid transport					2.8	1.3	0.63	3	1.3	0.31	4.5	2.7	0.0035	1.1	1.5	1
138	GO:0009534	C	230	chloroplast thylakoid					-23	-1.3	3.7e-112	-17	-3.3	2.1e-64	-17	-3.3	3e-66	-12	-1.6	5.5e-33		138	GO:0043450	P	17	alkene biosynthetic process					0.79	1	1	2.2	1.8	1	4.4	4.3	0.0037	0.16	1.2	1
139	GO:0044436	C	242	thylakoid part					-23	-1.3	2.2e-117	-18	-3.4	1.5e-71	-18	-3.3	6.6e-71	-13	-1.6	7e-35		139	GO:0043449	P	17	cellular alkene metabolic process					0.79	1	1	2.2	1.8	1	4.4	4.3	0.0037	0.16	1.2	1
140	GO:0044434	C	552	chloroplast part					-23	-0.88	1.7e-117	-20	-2.6	4.8e-91	-21	-2.5	2.6e-92	-14	-1.1	1.2e-43		140	GO:0042545	P	69	cell wall modification					0.49	0.74	1	2.7	1.3	0.59	4.4	2.7	0.0044	0.4	1.2	1
141	GO:0044435	C	631	plastid part					-24	-0.85	4.2e-124	-22	-2.6	2.9e-104	-22	-2.4	3.6e-102	-15	-1	1.5e-46		141	GO:0009693	P	16	ethylene biosynthetic process					0.26	0.75	1	1.9	1.6	1	4.1	4.2	0.0099	-0.34	0.84	1
142	GO:0034357	C	219	photosynthetic membrane					-24	-1.5	1.6e-129	-19	-3.7	3.7e-78	-19	-3.6	1.1e-75	-13	-1.7	5.6e-37		142	GO:0009692	P	16	ethylene metabolic process					0.26	0.75	1	1.9	1.6	1	4.1	4.2	0.0099	-0.34	0.84	1
143	GO:0009579	C	295	thylakoid					-26	-1.3	3.5e-142	-19	-3.3	1.5e-82	-19	-3.2	1.7e-82	-14	-1.6	5.5e-43		143	GO:0071555	P	84	cell wall organization					-0.35	0.54	1	2.4	1.1	0.99	4	2.4	0.016	-0.47	0.94	1
144	GO:0051179	P	1110	localization					2.2	0.025	0.27	5	0.035	1.4e-05	5.7	0.67	3.7e-07	-2.2	0.18	0.11		144	GO:0071554	P	142	cell wall organization or biogenesis					-1.1	0.45	1	2.3	0.96	1	3.9	2.1	0.02	-1.5	0.73	1
145	GO:0006810	P	1073	transport					2.1	0.023	0.31	4.9	0.029	2.8e-05	5.7	0.68	3.5e-07	-2.4	0.16	0.071		145	GO:0050896	P	2267	response to stimulus					1.2	0.67	1	2.3	0.61	1	3.8	1.4	0.037	-1.7	0.99	1
146	GO:0051234	P	1077	establishment of localization					2	0.022	0.32	4.8	0.023	3.8e-05	5.6	0.67	6.4e-07	-2.5	0.16	0.064		146	GO:0009820	P	32	alkaloid metabolic process					-1.9	-0.022	1	-3.4	-0.95	0.14	-3.7	-0.83	0.042	-4.5	-1.2	0.0026
147	GO:0016192	P	174	vesicle-mediated transport					1.1	0.041	0.81	4.8	0.59	4.1e-05	4.8	1.2	4.5e-05	-2.5	-0.1	0.067		147	GO:0015995	P	30	chlorophyll biosynthetic process					-1.3	0.17	1	-3.4	-1	0.14	-4	-1	0.016	-1.4	0.37	1
148	GO:0016042	P	48	lipid catabolic process					0.22	-0.0047	0.95	4.6	1.4	0.00011	2.7	1.3	0.043	-0.36	0.22	0.85		148	GO:0034470	P	76	ncRNA processing					-1	0.4	1	-3.7	-0.52	0.062	-4	-0.23	0.016	-1.1	0.74	1
149	GO:0009056	P	426	catabolic process					-0.22	-0.041	0.95	4.5	0.21	0.00017	1.8	0.41	0.26	-2.2	0.084	0.1		149	GO:0009637	P	45	response to blue light					-1.8	0.1	1	-2.3	-0.34	1	-4.4	-0.82	0.0038	-4.3	-0.73	0.0043
150	GO:0044242	P	43	cellular lipid catabolic process					0.2	-0.0053	0.95	4.4	1.4	0.00024	2.7	1.4	0.05	-0.31	0.23	0.87		150	GO:0004857	F	67	enzyme inhibitor activity					0.43	0.72	1	3	1.4	0.2	7.2	3.7	9.2e-10	0.26	1.2	1
151	GO:0009611	P	106	response to wounding					-1.1	-0.13	0.81	4.4	0.76	0.00024	1.7	0.66	0.27	-2.3	-0.18	0.093		151	GO:0030599	F	62	pectinesterase activity					0.17	0.66	1	1.8	1	1	6.2	3.5	3.1e-07	-0.24	1	1
152	GO:0044248	P	393	cellular catabolic process					0.42	-0.013	0.95	4.4	0.22	0.00027	1.6	0.39	0.34	-2.3	0.06	0.084		152	GO:0019825	F	97	oxygen binding					3.5	1.3	0.12	3.2	1.3	0.13	5.7	2.8	4e-06	0.13	1.1	1
153	GO:0010646	P	87	regulation of cell communication					2	0.15	0.35	4.3	0.83	0.00043	4.9	1.7	2.6e-05	-1.5	-0.032	0.32		153	GO:0016684	F	69	oxidoreductase activity, acting on peroxide as acceptor					0.65	0.77	1	3.5	1.5	0.06	5.6	3.1	7.3e-06	-1.2	0.69	1
154	GO:0006575	P	168	cellular amino acid derivative metabolic process					2.7	0.15	0.089	4.2	0.48	0.00064	3.7	1	0.0025	2.1	0.72	0.13		154	GO:0004601	F	69	peroxidase activity					0.65	0.77	1	3.5	1.5	0.06	5.6	3.1	7.3e-06	-1.2	0.69	1
155	GO:0023051	P	84	regulation of signaling process					1.8	0.14	0.43	4	0.78	0.0011	4.7	1.7	5.4e-05	-1.5	-0.055	0.3		155	GO:0030414	F	15	peptidase inhibitor activity					0.0022	0.62	1	2.7	2.2	0.42	5.2	5.1	4.1e-05	-0.52	0.71	1
156	GO:0009966	P	84	regulation of signal transduction					1.8	0.14	0.43	4	0.78	0.0011	4.7	1.7	5.4e-05	-1.5	-0.055	0.3		156	GO:0016491	F	798	oxidoreductase activity					1.6	0.73	1	3.3	0.77	0.12	4.7	1.6	0.00043	-4	0.68	0.012
157	GO:0009605	P	246	response to external stimulus					-0.83	-0.077	0.95	4	0.3	0.0013	1.8	0.5	0.25	-2.4	-0.017	0.08		157	GO:0030234	F	177	enzyme regulator activity					-1.6	0.38	1	0.77	0.63	1	4.5	2.1	0.00084	2.4	1.6	0.79
158	GO:0071555	P	77	cell wall organization					1.1	0.073	0.84	3.9	0.8	0.0017	6.2	2.3	3.1e-08	1.7	0.81	0.23		158	GO:0009055	F	160	electron carrier activity					0.48	0.69	1	2.1	0.89	1	4.5	2.2	0.00093	-2	0.64	1
159	GO:0042398	P	126	cellular amino acid derivative biosynthetic process					2.6	0.17	0.12	3.8	0.53	0.0022	3.9	1.2	0.0018	2.8	0.92	0.037		159	GO:0008289	F	137	lipid binding					1.8	0.92	1	3	1.1	0.21	4.4	2.2	0.0015	0.17	1.1	1
160	GO:0009719	P	570	response to endogenous stimulus					2.6	0.061	0.13	3.8	0.05	0.0027	2.7	0.49	0.045	-1.1	0.23	0.49		160	GO:0046910	F	27	pectinesterase inhibitor activity					0.15	0.68	1	0.65	0.79	1	4.2	3.5	0.0037	1	1.6	1
161	GO:0016036	P	25	cellular response to phosphate starvation					0.53	0.06	0.95	3.7	1.6	0.0035	2.3	1.6	0.096	0.54	0.6	0.75		161	GO:0016705	F	100	oxidoreductase activity, acting on paired donors, with incorporation or reduction of molecular oxygen					2.3	1.1	1	2	0.97	1	4.2	2.4	0.0037	-0.037	1.1	1
162	GO:0009741	P	36	response to brassinosteroid stimulus					0.59	0.053	0.95	3.5	1.2	0.007	0.73	0.52	0.74	0.16	0.4	0.94		162	GO:0016209	F	87	antioxidant activity					0.13	0.65	1	2.5	1.1	0.82	4	2.4	0.0068	-1.6	0.61	1
163	GO:0009725	P	531	response to hormone stimulus					2.7	0.069	0.096	3.4	0.025	0.0096	2.5	0.48	0.071	-0.54	0.28	0.75		163	GO:0045735	F	25	nutrient reservoir activity					1.2	1.1	1	1.4	1.2	1	3.9	3.5	0.0083	-1.5	0.23	1
164	GO:0042545	P	62	cell wall modification					1.1	0.09	0.81	3.4	0.76	0.01	5.7	2.3	3.5e-07	2.8	1.2	0.033		164	GO:0046906	F	72	tetrapyrrole binding					0.9	0.83	1	2.7	1.3	0.45	3.8	2.4	0.015	-1.4	0.61	1
165	GO:0007154	P	156	cell communication					2.2	0.12	0.27	3.3	0.34	0.011	4.3	1.2	0.00036	-1.4	0.081	0.37		165	GO:0004091	F	177	carboxylesterase activity					1.2	0.8	1	0.92	0.66	1	3.7	2	0.016	-1.6	0.76	1
166	GO:0042594	P	42	response to starvation					1.2	0.13	0.76	3.3	0.98	0.011	1.8	1	0.24	-1.3	-0.12	0.41		166	GO:0004866	F	12	endopeptidase inhibitor activity					0.28	0.78	1	3.2	2.7	0.13	3.6	4.2	0.024	-0.25	0.89	1
167	GO:0009267	P	35	cellular response to starvation					1.3	0.16	0.72	3.2	1.1	0.016	1.9	1.1	0.21	-0.68	0.066	0.68		167	GO:0016641	F	21	oxidoreductase activity, acting on the CH-NH2 group of donors, oxygen as acceptor					1.6	1.3	1	1.7	1.4	1	3.5	3.4	0.037	-1	0.47	1
168	GO:0010876	P	66	lipid localization					0.23	-0.0075	0.95	3.2	0.66	0.018	2.2	0.95	0.15	2.7	1.1	0.04		168	GO:0003993	F	27	acid phosphatase activity					1.3	1.1	1	2.6	1.7	0.49	3.5	3.1	0.037	0.3	1.3	1
169	GO:0006629	P	443	lipid metabolic process					0.8	0.0011	0.95	3.1	0.03	0.019	1.3	0.33	0.47	0.095	0.35	0.97		169	GO:0030570	F	15	pectate lyase activity					0.89	1.1	1	1.4	1.4	1	3.4	3.7	0.043	0.19	1.2	1
170	GO:0051336	P	27	regulation of hydrolase activity					0.19	0	0.95	3.1	1.2	0.022	4.4	2.7	0.00024	0.14	0.4	0.95		170	GO:0016837	F	15	carbon-oxygen lyase activity, acting on polysaccharides					0.89	1.1	1	1.4	1.4	1	3.4	3.7	0.043	0.19	1.2	1
171	GO:0051603	P	153	proteolysis involved in cellular protein catabolic process					1.9	0.098	0.4	3.1	0.29	0.022	0.34	0.23	0.91	-0.72	0.2	0.66		171	GO:0016168	F	24	chlorophyll binding					-1.7	-0.074	1	-2.8	-0.91	0.32	-3.4	-0.94	0.043	-3.1	-0.69	0.18
172	GO:0006869	P	61	lipid transport					0.21	-0.0081	0.95	3.1	0.67	0.023	1.6	0.77	0.33	2.8	1.2	0.037		172	GO:0003746	F	27	translation elongation factor activity					-1.3	0.14	1	-3.2	-1	0.13	-3.4	-0.83	0.042	-1.9	0.028	1
173	GO:0071554	P	133	cell wall organization or biogenesis					-0.67	-0.082	0.95	3.1	0.33	0.023	5.9	1.7	1.2e-07	0.39	0.42	0.83		173	GO:0005528	F	20	FK506 binding					-2.8	-0.59	0.57	-2.9	-1.1	0.32	-3.5	-1.2	0.037	-2.6	-0.57	0.58
174	GO:0009685	P	16	gibberellin metabolic process					0.15	0	0.95	3.1	1.6	0.023	2.5	2	0.069	2.6	1.9	0.046		174	GO:0005527	F	20	macrolide binding					-2.8	-0.59	0.57	-2.9	-1.1	0.32	-3.5	-1.2	0.037	-2.6	-0.57	0.58
175	GO:0043087	P	25	regulation of GTPase activity					0.18	0	0.95	3	1.2	0.026	4.6	2.9	0.00011	0.17	0.42	0.94		175	GO:0008144	F	23	drug binding					-2.6	-0.44	0.68	-2.9	-0.96	0.31	-3.5	-1	0.037	-2.8	-0.55	0.39
176	GO:0043632	P	149	modification-dependent macromolecule catabolic process					1.9	0.1	0.39	3	0.28	0.026	0.21	0.2	0.94	-0.56	0.23	0.74		176	GO:0031224	C	394	intrinsic to membrane					2.1	0.82	0.92	1.9	0.73	0.98	3.6	1.7	0.0084	-0.63	1	1
177	GO:0019941	P	149	modification-dependent protein catabolic process					1.9	0.1	0.39	3	0.28	0.026	0.21	0.2	0.94	-0.56	0.23	0.74		177	GO:0031225	C	138	anchored to membrane					2.4	1	0.51	1.4	0.77	1	3.5	2	0.011	0.84	1.3	1
178	GO:0006511	P	149	ubiquitin-dependent protein catabolic process					1.9	0.1	0.39	3	0.28	0.026	0.21	0.2	0.94	-0.56	0.23	0.74		178	GO:0022625	C	82	cytosolic large ribosomal subunit					-1.8	0.23	1	-2.9	-0.28	0.082	-3.5	-0.024	0.01	0.86	1.4	1
179	GO:0007242	P	354	intracellular signaling cascade					1.1	0.02	0.81	3	0.057	0.026	2.9	0.61	0.029	-1.8	0.11	0.2		179	GO:0007049	P	191	cell cycle					-0.1	0.61	1	-0.24	0.45	1	0.72	1.3	1	7.1	2.6	5.1e-09
180	GO:0006631	P	132	fatty acid metabolic process					-0.86	-0.096	0.94	2.9	0.31	0.031	0.97	0.4	0.63	-0.47	0.24	0.79		180	GO:0007017	P	80	microtubule-based process					-0.5	0.51	1	0.32	0.57	1	-0.36	1	1	6.7	3.2	3.2e-08
181	GO:0031669	P	39	cellular response to nutrient levels					1.2	0.14	0.73	2.9	0.86	0.034	1.8	1	0.27	-0.68	0.081	0.68		181	GO:0022402	P	109	cell cycle process					-0.78	0.47	1	-0.3	0.42	1	0.64	1.3	1	6.6	2.9	3.4e-08
182	GO:0044257	P	157	cellular protein catabolic process					1.7	0.084	0.51	2.9	0.25	0.034	0.28	0.22	0.92	-1.1	0.14	0.51		182	GO:0006259	P	265	DNA metabolic process					-1	0.5	1	-0.62	0.4	1	-2.3	0.71	1	6.4	2.2	1.4e-07
183	GO:0010927	P	11	cellular component assembly involved in morphogenesis					0.12	0	0.95	2.9	1.9	0.037	2.2	2.2	0.12	0.95	1	0.56		183	GO:0006260	P	83	DNA replication					-1.9	0.22	1	-0.16	0.45	1	-1.7	0.57	1	6.2	3	5.8e-07
184	GO:0010208	P	11	pollen wall assembly					0.12	0	0.95	2.9	1.9	0.037	2.2	2.2	0.12	0.95	1	0.56		184	GO:0007010	P	96	cytoskeleton organization					0.81	0.78	1	1.7	0.9	1	1.8	1.7	1	5.8	2.8	4.9e-06
185	GO:0044255	P	306	cellular lipid metabolic process					0.56	-0.0037	0.95	2.9	0.067	0.038	1.3	0.38	0.44	-1.2	0.18	0.46		185	GO:0022403	P	73	cell cycle phase					-0.34	0.54	1	-0.079	0.47	1	1	1.5	1	5.7	3	8.4e-06
186	GO:0016101	P	17	diterpenoid metabolic process					0.15	0	0.95	2.8	1.4	0.041	2.4	1.9	0.081	2.8	1.9	0.034		186	GO:0051726	P	81	regulation of cell cycle					0.34	0.69	1	0.17	0.53	1	0.68	1.4	1	5.3	2.8	5.5e-05
187	GO:0030163	P	161	protein catabolic process					1.5	0.07	0.61	2.8	0.22	0.042	0.18	0.19	0.95	-1.1	0.14	0.49		187	GO:0006139	P	1755	nucleobase, nucleoside, nucleotide and nucleic acid metabolic process					3.1	0.76	0.36	-0.35	0.47	1	-2	0.99	1	5.1	1.4	0.00016
188	GO:0009062	P	30	fatty acid catabolic process					-0.32	-0.081	0.95	2.8	0.97	0.042	1.1	0.78	0.54	-1.1	-0.14	0.49		188	GO:0000278	P	41	mitotic cell cycle					-0.28	0.54	1	-0.55	0.28	1	0.47	1.3	1	5	3.3	0.00023
189	GO:0070297	P	15	regulation of two-component signal transduction system (phosphorelay)					0.14	0	0.95	2.8	1.5	0.046	1.5	1.3	0.38	-0.99	-0.27	0.54		189	GO:0007018	P	31	microtubule-based movement					-0.88	0.31	1	0.82	0.85	1	-0.19	1	1	4.9	3.6	0.00033
190	GO:0010104	P	15	regulation of ethylene mediated signaling pathway					0.14	0	0.95	2.8	1.5	0.046	1.5	1.3	0.38	-0.99	-0.27	0.54		190	GO:0000280	P	23	nuclear division					0.2	0.7	1	-0.18	0.4	1	0.85	1.7	1	4.7	3.9	0.00091
191	GO:0032318	P	23	regulation of Ras GTPase activity					0.18	0	0.95	2.8	1.1	0.046	4.3	2.8	0.00037	0.27	0.47	0.89		191	GO:0000279	P	59	M phase					-0.36	0.53	1	-0.18	0.43	1	0.74	1.4	1	4.7	2.8	0.001
192	GO:0010027	P	16	thylakoid membrane organization					-2.8	-0.64	0.067	-2.8	-2.2	0.046	-2.5	-1.7	0.073	-2.8	-1.3	0.034		192	GO:0048481	P	36	ovule development					1.1	0.99	1	1	0.9	1	0.23	1.2	1	4.6	3.3	0.0013
193	GO:0009668	P	16	plastid membrane organization					-2.8	-0.64	0.067	-2.8	-2.2	0.046	-2.5	-1.7	0.073	-2.8	-1.3	0.034		193	GO:0071103	P	52	DNA conformation change					-3.2	-0.24	0.31	-1.9	-0.13	1	-2.5	0.12	0.95	4.6	2.9	0.0018
194	GO:0051252	P	431	regulation of RNA metabolic process					1	0.012	0.84	-2.8	-0.71	0.043	-3	-0.28	0.024	-0.24	0.31	0.91		194	GO:0006270	P	12	DNA replication initiation					-1.3	-0.1	1	0.25	0.66	1	-0.78	0.46	1	4.5	4.8	0.0024
195	GO:0006355	P	429	regulation of transcription, DNA-dependent					1	0.012	0.84	-2.8	-0.71	0.041	-3	-0.28	0.025	-0.24	0.31	0.91		195	GO:0051128	P	29	regulation of cellular component organization					-0.041	0.61	1	0.5	0.71	1	0.93	1.6	1	4.4	3.4	0.0026
196	GO:0019740	P	11	nitrogen utilization					-1.2	-0.36	0.73	-2.8	-2.6	0.039	-1.6	-1.3	0.34	-0.2	0.19	0.92		196	GO:0051276	P	130	chromosome organization					-2.2	0.25	1	-0.49	0.39	1	-0.73	0.94	1	4.4	2.2	0.0035
197	GO:0006808	P	11	regulation of nitrogen utilization					-1.2	-0.36	0.73	-2.8	-2.6	0.039	-1.6	-1.3	0.34	-0.2	0.19	0.92		197	GO:0007067	P	20	mitosis					-0.047	0.6	1	-0.71	0.11	1	0.43	1.4	1	4.3	3.9	0.0037
198	GO:0043039	P	44	tRNA aminoacylation					-0.53	-0.1	0.95	-2.9	-1.5	0.038	-3.2	-1.3	0.015	-1.7	-0.25	0.25		198	GO:0000087	P	20	M phase of mitotic cell cycle					-0.047	0.6	1	-0.71	0.11	1	0.43	1.4	1	4.3	3.9	0.0037
199	GO:0043038	P	44	amino acid activation					-0.53	-0.1	0.95	-2.9	-1.5	0.038	-3.2	-1.3	0.015	-1.7	-0.25	0.25		199	GO:0000226	P	35	microtubule cytoskeleton organization					-0.7	0.39	1	0.4	0.65	1	-0.079	1.1	1	4.2	3.1	0.0054
200	GO:0006418	P	44	tRNA aminoacylation for protein translation					-0.53	-0.1	0.95	-2.9	-1.5	0.038	-3.2	-1.3	0.015	-1.7	-0.25	0.25		200	GO:0006996	P	426	organelle organization					-2.2	0.41	1	-1.6	0.3	1	-1.6	0.9	1	4.2	1.7	0.0054
201	GO:0042440	P	84	pigment metabolic process					-2.4	-0.26	0.16	-2.9	-1.2	0.036	-2.9	-0.79	0.032	-2.5	-0.32	0.056		201	GO:0006325	P	101	chromatin organization					-1.9	0.24	1	-0.4	0.39	1	-0.66	0.94	1	4.1	2.3	0.0076
202	GO:0006730	P	69	one-carbon metabolic process					0.082	-0.023	0.96	-3	-1.3	0.028	-2.9	-0.88	0.033	1.7	0.81	0.25		202	GO:0051301	P	74	cell division					0.44	0.72	1	1	0.77	1	0.54	1.3	1	4.1	2.5	0.0078
203	GO:0007005	P	31	mitochondrion organization					0.13	-0.011	0.95	-3	-1.8	0.026	-2.6	-1.2	0.061	-0.95	-0.064	0.56		203	GO:0022603	P	29	regulation of anatomical structure morphogenesis					-0.39	0.48	1	-0.096	0.45	1	-0.07	1.1	1	4.1	3.3	0.0082
204	GO:0046490	P	11	isopentenyl diphosphate metabolic process					-0.72	-0.22	0.95	-3.1	-2.8	0.023	-1.8	-1.5	0.26	0.087	0.4	0.97		204	GO:0009960	P	13	endosperm development					0.76	1	1	0.55	0.86	1	0.55	1.6	1	4	4.3	0.01
205	GO:0009240	P	11	isopentenyl diphosphate biosynthetic process					-0.72	-0.22	0.95	-3.1	-2.8	0.023	-1.8	-1.5	0.26	0.087	0.4	0.97		205	GO:0009653	P	402	anatomical structure morphogenesis					2.6	0.88	0.89	2.5	0.79	0.77	0.95	1.3	1	4	1.7	0.01
206	GO:0051656	P	11	establishment of organelle localization					-1.8	-0.49	0.44	-3.1	-2.8	0.023	-3.1	-2.7	0.018	-3	-1.8	0.019		206	GO:0006261	P	41	DNA-dependent DNA replication					-1.7	0.1	1	-0.7	0.22	1	-1.5	0.44	1	4	2.9	0.011
207	GO:0034622	P	127	cellular macromolecular complex assembly					-1.3	-0.13	0.7	-3.1	-1.1	0.023	-2.4	-0.49	0.086	0.4	0.42	0.83		207	GO:0000910	P	35	cytokinesis					-0.7	0.39	1	-0.62	0.24	1	-0.083	1.1	1	4	3	0.012
208	GO:0010154	P	378	fruit development					0.61	-0.0046	0.95	-3.1	-0.78	0.021	-3.4	-0.38	0.0068	-0.97	0.22	0.55		208	GO:0016043	P	734	cellular component organization					-1.9	0.49	1	-1.4	0.37	1	-1.4	0.98	1	3.8	1.5	0.02
209	GO:0043623	P	93	cellular protein complex assembly					-1.9	-0.2	0.38	-3.2	-1.2	0.019	-1.7	-0.39	0.28	-3.1	-0.43	0.015		209	GO:0034645	P	1653	cellular macromolecule biosynthetic process					2.1	0.72	1	-1.8	0.39	1	-3.4	0.89	0.13	3.7	1.4	0.03
210	GO:0046483	P	267	heterocycle metabolic process					-0.44	-0.055	0.95	-3.2	-0.86	0.019	-2.5	-0.31	0.067	-2.8	-0.062	0.036		210	GO:0040029	P	77	regulation of gene expression, epigenetic					1.9	1	1	0.77	0.7	1	-0.61	0.92	1	3.7	2.3	0.032
211	GO:0044271	P	237	cellular nitrogen compound biosynthetic process					-0.63	-0.067	0.95	-3.2	-0.91	0.015	-2.8	-0.39	0.037	-3.2	-0.15	0.014		211	GO:0006355	P	470	regulation of transcription, DNA-dependent					2.6	0.85	0.96	0.56	0.55	1	0.67	1.2	1	3.7	1.6	0.034
212	GO:0034621	P	142	cellular macromolecular complex subunit organization					-1.7	-0.16	0.48	-3.3	-1.1	0.014	-2.9	-0.58	0.029	-0.16	0.31	0.95		212	GO:0051252	P	472	regulation of RNA metabolic process					2.5	0.85	1	0.56	0.55	1	0.64	1.2	1	3.6	1.6	0.037
213	GO:0045036	P	21	protein targeting to chloroplast					-2.1	-0.43	0.28	-3.3	-2.2	0.013	-3	-1.8	0.025	-1.9	-0.66	0.17		213	GO:0009059	P	1667	macromolecule biosynthetic process					2	0.72	1	-1.8	0.38	1	-3.3	0.89	0.16	3.6	1.3	0.039
214	GO:0006090	P	16	pyruvate metabolic process					-1	-0.25	0.86	-3.3	-2.5	0.013	-2.5	-1.7	0.074	-1.4	-0.5	0.35		214	GO:0032508	P	12	DNA duplex unwinding					-1	0.052	1	-0.57	0.092	1	-1.3	0.031	1	3.6	4.1	0.04
215	GO:0048316	P	365	seed development					0.59	-0.0048	0.95	-3.3	-0.81	0.013	-3.5	-0.4	0.0053	-1	0.21	0.52		215	GO:0032392	P	12	DNA geometric change					-1	0.052	1	-0.57	0.092	1	-1.3	0.031	1	3.6	4.1	0.04
216	GO:0006996	P	423	organelle organization					-0.41	-0.049	0.95	-3.4	-0.78	0.011	-2.8	-0.26	0.033	2	0.57	0.14		216	GO:0030029	P	61	actin filament-based process					0.7	0.79	1	1.3	0.88	1	1.9	1.8	1	3.6	2.4	0.043
217	GO:0065003	P	170	macromolecular complex assembly					-0.49	-0.064	0.95	-3.4	-1	0.01	-3.1	-0.56	0.018	-0.087	0.32	0.97		217	GO:0032774	P	508	RNA biosynthetic process					2.3	0.82	1	0.29	0.52	1	0.39	1.2	1	3.6	1.5	0.043
218	GO:0070271	P	136	protein complex biogenesis					-0.86	-0.095	0.94	-3.4	-1.1	0.0096	-2.6	-0.51	0.061	-3.1	-0.28	0.017		218	GO:0006351	P	508	transcription, DNA-dependent					2.3	0.82	1	0.29	0.52	1	0.39	1.2	1	3.6	1.5	0.043
219	GO:0006461	P	136	protein complex assembly					-0.86	-0.095	0.94	-3.4	-1.1	0.0096	-2.6	-0.51	0.061	-3.1	-0.28	0.017		219	GO:0009310	P	33	amine catabolic process					-1.2	0.2	1	-0.88	0.12	1	-0.76	0.74	1	-3.5	-0.67	0.049
220	GO:0006457	P	176	protein folding					-1.3	-0.12	0.68	-3.5	-1	0.0079	-3.4	-0.62	0.0067	-3.1	-0.21	0.016		220	GO:0009069	P	28	serine family amino acid metabolic process					-2.3	-0.24	1	-3.1	-0.94	0.24	-2.8	-0.46	0.48	-3.5	-0.82	0.049
221	GO:0043933	P	186	macromolecular complex subunit organization					-0.9	-0.088	0.93	-3.5	-1	0.007	-3.5	-0.62	0.0055	-0.57	0.24	0.74		221	GO:0042548	P	11	regulation of photosynthesis, light reaction					-1.3	-0.16	1	-2.5	-1.4	0.71	-2	-0.66	1	-3.6	-2	0.043
222	GO:0009790	P	366	embryonic development					-0.36	-0.048	0.95	-3.5	-0.84	0.006	-4.1	-0.48	0.00081	-1.4	0.16	0.35		222	GO:0043094	P	44	cellular metabolic compound salvage					-2.2	-0.037	1	-1.6	-0.088	1	-1.2	0.58	1	-3.7	-0.51	0.03
223	GO:0001522	P	15	pseudouridine synthesis					0.14	0	0.95	-3.6	-2.8	0.0048	-3.1	-2.2	0.019	-0.71	-0.097	0.67		223	GO:0006544	P	15	glycine metabolic process					-2.1	-0.46	1	-3.5	-1.7	0.087	-2.8	-1	0.52	-4.1	-1.9	0.0078
224	GO:0006414	P	25	translational elongation					0.51	0.057	0.95	-3.6	-2.2	0.0044	-3.5	-2	0.005	-0.86	-0.069	0.6		224	GO:0009853	P	33	photorespiration					-2.3	-0.15	1	-2.3	-0.47	1	-2.3	-0.062	1	-4.2	-1	0.0049
225	GO:0043572	P	15	plastid fission					-1.1	-0.28	0.81	-3.8	-2.9	0.0026	-3.4	-2.5	0.0075	-0.28	0.17	0.89		225	GO:0003777	F	54	microtubule motor activity					0.38	0.72	1	1.6	1	1	0.75	1.4	1	6.6	3.6	8.8e-08
226	GO:0034641	P	400	cellular nitrogen compound metabolic process					-1.3	-0.087	0.72	-3.8	-0.85	0.0025	-3.4	-0.35	0.0081	-4.7	-0.21	7.5e-05		226	GO:0003774	F	68	motor activity					0.67	0.78	1	2	1.1	1	1.3	1.6	1	6.5	3.3	9.5e-08
227	GO:0009793	P	322	embryonic development ending in seed dormancy					-0.26	-0.044	0.95	-3.8	-0.91	0.0024	-3.7	-0.47	0.0026	-1.5	0.14	0.31		227	GO:0016538	F	17	cyclin-dependent protein kinase regulator activity					0.7	0.95	1	1.4	1.3	1	0.58	1.5	1	6.1	5.3	6.3e-07
228	GO:0044238	P	4371	primary metabolic process					0.3	-0.028	0.95	-4.1	-0.52	0.00094	-4.8	-0.066	4e-05	-0.9	0.31	0.58		228	GO:0003676	F	2242	nucleic acid binding					2.7	0.73	0.66	-0.11	0.48	1	-2.1	1	1	5.8	1.4	3.4e-06
229	GO:0051186	P	190	cofactor metabolic process					-2.5	-0.19	0.15	-4.1	-1.1	0.00086	-3.7	-0.66	0.0027	-3.9	-0.34	0.0013		229	GO:0019887	F	23	protein kinase regulator activity					0.7	0.9	1	1.2	1.1	1	0.48	1.4	1	5.2	4.2	8.9e-05
230	GO:0051188	P	126	cofactor biosynthetic process					-2.7	-0.24	0.11	-4.3	-1.4	0.00034	-3.7	-0.83	0.0031	-3	-0.28	0.023		230	GO:0019207	F	24	kinase regulator activity					0.98	1	1	1.2	1.1	1	0.39	1.4	1	5	4	0.00021
231	GO:0018130	P	102	heterocycle biosynthetic process					-2	-0.2	0.35	-4.5	-1.5	0.00016	-3.3	-0.83	0.0096	-3	-0.37	0.021		231	GO:0008092	F	61	cytoskeletal protein binding					1.3	0.94	1	1.1	0.84	1	1.1	1.6	1	4	2.6	0.012
232	GO:0006139	P	1679	nucleobase, nucleoside, nucleotide and nucleic acid metabolic process					0.58	-0.019	0.95	-4.9	-0.67	3.3e-05	-6.2	-0.3	2.4e-08	1.7	0.44	0.23		232	GO:0017111	F	475	nucleoside-triphosphatase activity					1.8	0.78	1	2.4	0.75	1	0.26	1.2	1	4	1.6	0.012
233	GO:0010020	P	12	chloroplast fission					-1.3	-0.35	0.73	-4.9	-4.1	2.4e-05	-3.9	-3.2	0.0016	-0.5	-0.0039	0.77		233	GO:0016462	F	501	pyrophosphatase activity					1.7	0.77	1	2.4	0.75	1	0.15	1.2	1	3.9	1.6	0.017
234	GO:0009987	P	5877	cellular process					-2	-0.054	0.33	-5	-0.53	2.1e-05	-5.6	-0.066	8.7e-07	-2.6	0.26	0.047		234	GO:0016818	F	504	hydrolase activity, acting on acid anhydrides, in phosphorus-containing anhydrides					1.7	0.76	1	2.4	0.74	1	0.13	1.1	1	3.9	1.6	0.018
235	GO:0008033	P	45	tRNA processing					0.46	0.027	0.95	-5	-2.3	1.4e-05	-4.1	-1.7	0.00059	-0.62	0.12	0.72		235	GO:0016817	F	505	hydrolase activity, acting on acid anhydrides					1.6	0.76	1	2.3	0.74	1	0.15	1.2	1	3.8	1.6	0.018
236	GO:0019538	P	1770	protein metabolic process					-1.4	-0.059	0.67	-5.2	-0.68	5.4e-06	-5.6	-0.25	5.8e-07	-4.3	0.095	0.0003		236	GO:0003713	F	18	transcription coactivator activity					0.74	0.96	1	0.81	0.95	1	0.37	1.4	1	3.8	3.7	0.02
237	GO:0009451	P	45	RNA modification					-0.14	-0.05	0.95	-5.3	-2.4	4e-06	-4.4	-1.8	0.00019	-2	-0.35	0.17		237	GO:0008094	F	21	DNA-dependent ATPase activity					-1.6	-0.048	1	-0.87	0.029	1	-1.5	0.16	1	3.8	3.4	0.022
238	GO:0006807	P	2034	nitrogen compound metabolic process					0.44	-0.023	0.95	-5.3	-0.67	3.9e-06	-6.6	-0.29	1.6e-09	0.035	0.34	0.99		238	GO:0016563	F	109	transcription activator activity					2	1	1	1.8	0.91	1	1.1	1.5	1	3.7	2.1	0.025
239	GO:0009058	P	2413	biosynthetic process					-0.85	-0.047	0.94	-5.4	-0.65	2e-06	-7.2	-0.29	4.8e-11	-0.61	0.31	0.72		239	GO:0008017	F	22	microtubule binding					0.23	0.72	1	0.66	0.83	1	-0.32	0.93	1	3.6	3.3	0.037
240	GO:0044249	P	2297	cellular biosynthetic process					-0.88	-0.047	0.94	-5.6	-0.66	7.4e-07	-7.5	-0.32	5.6e-12	-0.48	0.32	0.78		240	GO:0015631	F	28	tubulin binding					0.16	0.68	1	0.51	0.72	1	-0.31	0.96	1	3.6	3	0.037
241	GO:0006399	P	88	tRNA metabolic process					-0.05	-0.036	0.97	-5.6	-1.9	7.4e-07	-5.2	-1.5	6.7e-06	-1.6	-0.054	0.29		241	GO:0019199	F	11	transmembrane receptor protein kinase activity					3	2.4	0.4	2.2	2.1	1	1.3	2.3	1	3.6	4.2	0.039
242	GO:0016072	P	27	rRNA metabolic process					-1.5	-0.28	0.59	-5.8	-3.3	3.1e-07	-4.9	-2.7	2.8e-05	-2.2	-0.65	0.11		242	GO:0003712	F	23	transcription cofactor activity					0.65	0.88	1	0.62	0.8	1	0.015	1.1	1	3.5	3.2	0.045
243	GO:0006364	P	27	rRNA processing					-1.5	-0.28	0.59	-5.8	-3.3	3.1e-07	-4.9	-2.7	2.8e-05	-2.2	-0.65	0.11		243	GO:0005856	C	130	cytoskeleton					0.81	0.76	1	0.71	0.64	1	0.61	1.3	1	6.2	2.7	3e-08
244	GO:0044267	P	1531	cellular protein metabolic process					-1.9	-0.075	0.36	-5.8	-0.74	3.1e-07	-6.4	-0.34	7e-09	-4.6	0.064	0.00012		244	GO:0015630	C	81	microtubule cytoskeleton					0.088	0.64	1	-0.13	0.45	1	-0.33	1	1	6.2	3.1	3.8e-08
245	GO:0044085	P	346	cellular component biogenesis					-1.2	-0.087	0.77	-6	-1.2	1e-07	-4.6	-0.58	0.00011	-0.07	0.33	0.97		245	GO:0044430	C	110	cytoskeletal part					0.31	0.68	1	0.028	0.5	1	-0.24	1.1	1	6	2.7	1.3e-07
246	GO:0009059	P	1597	macromolecule biosynthetic process					-1.2	-0.057	0.78	-6.4	-0.78	6.9e-09	-8.2	-0.47	2.6e-14	1.1	0.4	0.51		246	GO:0044427	C	76	chromosomal part					-2.9	-0.023	0.14	-1.6	0.055	1	-1.2	0.71	1	5.7	3	6.2e-07
247	GO:0034645	P	1583	cellular macromolecule biosynthetic process					-1	-0.054	0.84	-6.5	-0.78	5.2e-09	-8.4	-0.48	5.2e-15	1.1	0.41	0.47		247	GO:0005875	C	29	microtubule associated complex					0.35	0.75	1	0.12	0.54	1	-0.11	1.1	1	5.5	4	1.5e-06
248	GO:0043170	P	3375	macromolecule metabolic process					-1.5	-0.054	0.59	-6.9	-0.67	4.2e-10	-8.1	-0.27	5.9e-14	-1.6	0.27	0.26		248	GO:0005634	C	1508	nucleus					-0.018	0.62	1	-0.54	0.46	1	-2	0.98	0.69	5.3	1.5	5.4e-06
249	GO:0016070	P	788	RNA metabolic process					0.66	-0.011	0.95	-6.9	-1	3.9e-10	-7.1	-0.61	6.7e-11	-2.3	0.15	0.093		249	GO:0000775	C	12	chromosome, centromeric region					-0.46	0.36	1	-0.69	0.011	1	0.34	1.4	1	4.1	4.5	0.0011
250	GO:0006396	P	229	RNA processing					0.042	-0.029	0.98	-7.1	-1.6	6.7e-11	-6.7	-1.2	1.5e-09	-2.4	-0.032	0.078		250	GO:0005694	C	108	chromosome					-2.8	0.094	0.17	-2.5	-0.088	0.27	-2.5	0.42	0.27	4.1	2.2	0.0011
251	GO:0044260	P	3083	cellular macromolecule metabolic process					-1.6	-0.056	0.59	-7.2	-0.7	4.9e-11	-8.8	-0.32	4e-16	-1.5	0.27	0.3
252	GO:0034470	P	76	ncRNA processing					-0.54	-0.085	0.95	-7.3	-2.5	2.6e-11	-5.9	-1.9	1.8e-07	-1.8	-0.16	0.2
253	GO:0022613	P	108	ribonucleoprotein complex biogenesis					-1.3	-0.14	0.71	-7.5	-2.2	6.1e-12	-6.6	-1.8	1.8e-09	-0.71	0.18	0.67
254	GO:0034660	P	118	ncRNA metabolic process					-0.64	-0.082	0.95	-7.5	-2.2	5.6e-12	-6.7	-1.7	1.3e-09	-2.3	-0.16	0.087
255	GO:0042254	P	104	ribosome biogenesis					-1.3	-0.14	0.68	-7.6	-2.3	4.5e-12	-6.6	-1.8	2.1e-09	-0.86	0.14	0.6
256	GO:0009658	P	55	chloroplast organization					-2.5	-0.32	0.15	-7.8	-3.1	9.5e-13	-7	-2.7	2.1e-10	-3.4	-0.73	0.0086
257	GO:0010467	P	1657	gene expression					-0.73	-0.047	0.95	-8.4	-0.9	1.4e-14	-10	-0.62	4.8e-23	-1.1	0.27	0.48
258	GO:0006412	P	426	translation					-2.1	-0.12	0.28	-10	-1.7	8.1e-23	-11	-1.4	1e-24	-1.5	0.16	0.3
259	GO:0016798	F	246	hydrolase activity, acting on glycosyl bonds					1.5	0.051	0.67	5.7	0.58	1.4e-06	6.7	1.4	1.3e-09	4.6	1	0.00016
260	GO:0043169	F	1032	cation binding					2.6	0.039	0.15	5.4	0.081	3.2e-06	4.7	0.59	3.6e-05	1.6	0.46	0.32
261	GO:0043167	F	1032	ion binding					2.6	0.039	0.15	5.4	0.081	3.2e-06	4.7	0.59	3.6e-05	1.6	0.46	0.32
262	GO:0004553	F	216	hydrolase activity, hydrolyzing O-glycosyl compounds					1.4	0.05	0.75	5.4	0.59	3.5e-06	7	1.6	1.4e-10	4.8	1.1	0.0001
263	GO:0030599	F	56	pectinesterase activity					0.75	0.054	0.96	5.4	1.5	3.5e-06	9.7	4	0	3.6	1.5	0.0072
264	GO:0016762	F	12	xyloglucan:xyloglucosyl transferase activity					-0.42	-0.14	0.96	5.4	3.7	3.5e-06	0.89	0.92	0.6	1.7	1.5	0.31
265	GO:0046872	F	985	metal ion binding					2.5	0.037	0.18	5.2	0.072	7e-06	4.1	0.54	0.00042	1	0.42	0.58
266	GO:0004091	F	159	carboxylesterase activity					-0.052	-0.035	0.98	4.8	0.64	3.6e-05	6.3	1.7	1.5e-08	3.4	0.98	0.01
267	GO:0042578	F	261	phosphoric ester hydrolase activity					1.3	0.036	0.81	4.8	0.41	4.5e-05	4	0.9	0.00052	-2.5	-0.033	0.091
268	GO:0046914	F	795	transition metal ion binding					2.8	0.056	0.11	4.7	0.075	6e-05	3.2	0.49	0.0075	1.4	0.45	0.43
269	GO:0016788	F	596	hydrolase activity, acting on ester bonds					1.7	0.029	0.54	4.6	0.14	7.8e-05	4.2	0.67	0.00026	-0.11	0.33	0.98
270	GO:0004857	F	59	enzyme inhibitor activity					1.4	0.12	0.78	4.2	1.1	0.00039	8.9	3.6	0	2.7	1.2	0.068
271	GO:0004722	F	120	protein serine/threonine phosphatase activity					1.1	0.055	0.89	4.2	0.65	0.00039	3.1	1	0.0095	-2.3	-0.16	0.13
272	GO:0008289	F	127	lipid binding					1.6	0.09	0.62	4.2	0.62	0.00039	4.3	1.3	0.00019	1.9	0.75	0.22
273	GO:0003993	F	25	acid phosphatase activity					0.18	0	0.96	4.1	1.8	0.00058	3.5	2.2	0.0035	-0.069	0.31	0.98
274	GO:0070001	F	41	aspartic-type peptidase activity					3.1	0.39	0.058	3.9	1.2	0.0011	3.1	1.6	0.0095	2.4	1.2	0.12
275	GO:0004190	F	41	aspartic-type endopeptidase activity					3.1	0.39	0.058	3.9	1.2	0.0011	3.1	1.6	0.0095	2.4	1.2	0.12
276	GO:0008270	F	650	zinc ion binding					1.3	0.012	0.81	3.7	0.021	0.0025	2.4	0.44	0.057	-0.73	0.27	0.74
277	GO:0008081	F	40	phosphoric diester hydrolase activity					1.5	0.18	0.64	3.7	1.2	0.0025	3.3	1.7	0.0059	0.32	0.46	0.89
278	GO:0030234	F	168	enzyme regulator activity					-0.89	-0.091	0.94	3.7	0.38	0.0028	7.2	1.8	7.5e-11	3.1	0.91	0.028
279	GO:0016791	F	220	phosphatase activity					0.72	0.011	0.96	3.7	0.29	0.0028	3.1	0.77	0.011	-2.9	-0.12	0.049
280	GO:0004620	F	24	phospholipase activity					1.5	0.24	0.64	3.4	1.5	0.0069	3.5	2.3	0.0034	1.3	0.97	0.45
281	GO:0004721	F	146	phosphoprotein phosphatase activity					1.3	0.06	0.81	3.4	0.36	0.0085	2.5	0.77	0.048	-2.3	-0.11	0.13
282	GO:0004565	F	15	beta-galactosidase activity					1.9	0.38	0.44	3.3	1.9	0.011	2.7	2.2	0.03	1.6	1.3	0.32
283	GO:0005083	F	53	small GTPase regulator activity					0.27	0	0.96	3.2	0.8	0.011	5.1	2.2	8.7e-06	2.3	1.1	0.13
284	GO:0008234	F	72	cysteine-type peptidase activity					2	0.17	0.38	3.2	0.63	0.012	1.8	0.8	0.2	-2.3	-0.31	0.13
285	GO:0030695	F	56	GTPase regulator activity					0.27	0	0.96	3.2	0.74	0.013	4.8	2.1	2.3e-05	2.1	1	0.18
286	GO:0016298	F	65	lipase activity					0.23	-0.0066	0.96	3.1	0.65	0.016	3.1	1.3	0.01	-0.73	0.13	0.74
287	GO:0015925	F	19	galactosidase activity					1.7	0.3	0.54	3	1.4	0.021	2	1.5	0.13	1.3	1.1	0.43
288	GO:0008324	F	284	cation transmembrane transporter activity					-0.18	-0.041	0.96	3	0.1	0.022	4.1	0.88	0.00046	-1.2	0.17	0.52
289	GO:0060589	F	60	nucleoside-triphosphatase regulator activity					0.28	0	0.96	2.9	0.62	0.026	4.6	2	4.9e-05	1.8	0.89	0.27
290	GO:0046943	F	57	carboxylic acid transmembrane transporter activity					1.9	0.19	0.41	2.9	0.64	0.026	3.1	1.4	0.0093	-1.7	-0.2	0.3
291	GO:0005342	F	57	organic acid transmembrane transporter activity					1.9	0.19	0.41	2.9	0.64	0.026	3.1	1.4	0.0093	-1.7	-0.2	0.3
292	GO:0015075	F	374	ion transmembrane transporter activity					0.54	-0.0075	0.96	2.9	0.026	0.029	4.1	0.78	0.00046	-1.6	0.14	0.32
293	GO:0016706	F	46	oxidoreductase activity, acting on paired donors, with incorporation or reduction of molecular oxygen, 2-oxoglutarate as one donor, and incorporation of one atom each of oxygen into both donors					1.3	0.14	0.79	2.8	0.72	0.032	2.5	1.3	0.041	2.3	1.1	0.13
294	GO:0005199	F	11	structural constituent of cell wall					0.12	0	0.96	2.8	1.9	0.032	3.7	3.5	0.0017	2.5	2.1	0.099
295	GO:0015171	F	46	amino acid transmembrane transporter activity					2	0.22	0.38	2.8	0.72	0.032	3.4	1.7	0.0043	-2	-0.35	0.21
296	GO:0005509	F	108	calcium ion binding					-1.5	-0.15	0.67	2.8	0.34	0.032	3.6	1.2	0.0021	-1.7	-0.045	0.3
297	GO:0005484	F	23	SNAP receptor activity					0.18	0	0.96	2.8	1.1	0.036	3.3	2.2	0.0051	0.091	0.38	0.98
298	GO:0015077	F	82	monovalent inorganic cation transmembrane transporter activity					0.56	0.022	0.96	2.8	0.43	0.036	5	1.8	1.4e-05	0.5	0.47	0.85
299	GO:0046910	F	26	pectinesterase inhibitor activity					0.54	0.06	0.96	2.7	1	0.036	6.4	3.9	7.7e-09	4.2	2.3	0.00066
300	GO:0016705	F	97	oxidoreductase activity, acting on paired donors, with incorporation or reduction of molecular oxygen					1.5	0.1	0.64	2.7	0.36	0.037	2.4	0.89	0.056	1.7	0.74	0.31
301	GO:0030551	F	25	cyclic nucleotide binding					0.18	0	0.96	2.7	1.1	0.038	2.3	1.6	0.065	-0.5	0.1	0.85
302	GO:0005275	F	52	amine transmembrane transporter activity					1.2	0.11	0.85	2.7	0.62	0.038	3.4	1.6	0.0037	-2.6	-0.51	0.079
303	GO:0005543	F	65	phospholipid binding					2.5	0.23	0.18	2.7	0.5	0.042	4.1	1.7	0.00042	0.3	0.43	0.89
304	GO:0004629	F	12	phospholipase C activity					1.3	0.3	0.79	2.6	1.6	0.043	2.7	2.5	0.028	0.31	0.55	0.89
305	GO:0070035	F	85	purine NTP-dependent helicase activity					0.14	-0.018	0.96	-2.6	-1.1	0.049	-2.8	-0.76	0.021	-0.87	0.12	0.66
306	GO:0008026	F	85	ATP-dependent helicase activity					0.14	-0.018	0.96	-2.6	-1.1	0.049	-2.8	-0.76	0.021	-0.87	0.12	0.66
307	GO:0005375	F	13	copper ion transmembrane transporter activity					-2.9	-0.73	0.092	-2.6	-2.3	0.045	-1.8	-1.4	0.2	-1.4	-0.58	0.41
308	GO:0008757	F	60	S-adenosylmethionine-dependent methyltransferase activity					0.79	0.056	0.96	-2.7	-1.3	0.042	-2.5	-0.81	0.049	-0.69	0.13	0.76
309	GO:0008135	F	98	translation factor activity, nucleic acid binding					-1	-0.12	0.9	-2.7	-1.1	0.039	-2.9	-0.71	0.019	-2.3	-0.2	0.13
310	GO:0000175	F	12	3'-5'-exoribonuclease activity					0.13	0	0.96	-2.7	-2.4	0.038	-2.3	-1.9	0.071	-0.41	0.062	0.87
311	GO:0003899	F	48	DNA-directed RNA polymerase activity					-0.24	-0.062	0.96	-2.8	-1.4	0.032	-3.5	-1.3	0.0036	-0.96	0.011	0.62
312	GO:0016616	F	85	oxidoreductase activity, acting on the CH-OH group of donors, NAD or NADP as acceptor					-0.16	-0.046	0.96	-2.9	-1.2	0.028	-1.3	-0.28	0.4	-0.35	0.25	0.88
313	GO:0016779	F	133	nucleotidyltransferase activity					-0.61	-0.077	0.96	-3	-1	0.021	-3	-0.62	0.015	0.48	0.44	0.86
314	GO:0009881	F	12	photoreceptor activity					-2	-0.52	0.4	-3.2	-2.8	0.012	-2.5	-2	0.051	-2.3	-1.2	0.13
315	GO:0008144	F	22	drug binding					-2.2	-0.44	0.29	-3.2	-2.1	0.012	-3.6	-2.1	0.0026	-1.1	-0.21	0.55
316	GO:0005528	F	19	FK506 binding					-2.4	-0.51	0.2	-3.2	-2.3	0.012	-3.8	-2.4	0.0015	-1.2	-0.3	0.52
317	GO:0005527	F	19	macrolide binding					-2.4	-0.51	0.2	-3.2	-2.3	0.012	-3.8	-2.4	0.0015	-1.2	-0.3	0.52
318	GO:0034062	F	52	RNA polymerase activity					-0.21	-0.057	0.96	-3.3	-1.5	0.011	-3.7	-1.4	0.0017	-0.53	0.16	0.83
319	GO:0008173	F	21	RNA methyltransferase activity					0.17	0	0.96	-3.6	-2.4	0.0032	-3.4	-2.1	0.0045	-0.97	-0.16	0.62
320	GO:0003755	F	48	peptidyl-prolyl cis-trans isomerase activity					-0.96	-0.15	0.9	-4	-1.9	0.00074	-4.2	-1.7	0.00026	-1.2	-0.057	0.52
321	GO:0016859	F	49	cis-trans isomerase activity					-0.94	-0.15	0.91	-4.1	-1.9	0.00058	-4.3	-1.7	0.00021	-1.2	-0.083	0.48
322	GO:0009982	F	17	pseudouridine synthase activity					0.15	0	0.96	-4.1	-3	0.00053	-3.4	-2.3	0.0038	-0.67	-0.046	0.77
323	GO:0003676	F	2131	nucleic acid binding					0.75	-0.017	0.96	-4.2	-0.6	0.00046	-6.1	-0.24	4.1e-08	1.7	0.43	0.31
324	GO:0016866	F	37	intramolecular transferase activity					-1.1	-0.18	0.9	-4.3	-2.2	0.00032	-3.5	-1.6	0.0036	-1.4	-0.21	0.41
325	GO:0016853	F	165	isomerase activity					-0.6	-0.072	0.96	-4.3	-1.2	0.00027	-3.2	-0.59	0.0082	-1.6	0.04	0.32
326	GO:0003746	F	27	translation elongation factor activity					-0.94	-0.19	0.91	-4.6	-2.7	9.1e-05	-3.6	-2	0.002	-2.1	-0.63	0.18
327	GO:0008168	F	154	methyltransferase activity					-0.45	-0.063	0.96	-5.1	-1.4	1.2e-05	-4.4	-0.92	0.00012	-1.1	0.13	0.54
328	GO:0016741	F	156	transferase activity, transferring one-carbon groups					-0.44	-0.062	0.96	-5.2	-1.4	7e-06	-4.5	-0.93	9.3e-05	-1.1	0.12	0.53
329	GO:0003723	F	377	RNA binding					-1.2	-0.084	0.85	-6	-1.2	2.9e-07	-6.2	-0.8	2.8e-08	-3.4	-0.074	0.011
330	GO:0005198	F	361	structural molecule activity					-2.1	-0.13	0.35	-8.9	-1.6	9.3e-17	-8.8	-1.2	2.4e-16	0.4	0.39	0.87
331	GO:0003735	F	279	structural constituent of ribosome					-2	-0.14	0.38	-10	-1.9	1.6e-21	-10	-1.7	4e-22	0.1	0.35	0.98
332	GO:0005618	C	232	cell wall					1.3	0.044	0.51	4.3	0.38	5e-05	4.2	0.97	0.00011	4.2	1	9.2e-05
333	GO:0009505	C	141	plant-type cell wall					1.4	0.071	0.48	4.3	0.58	6.9e-05	4.7	1.3	1e-05	4.9	1.3	3.4e-06
334	GO:0030312	C	236	external encapsulating structure					1.3	0.044	0.51	4.2	0.36	8.5e-05	4	0.94	0.0002	4.6	1.1	1.6e-05
335	GO:0031225	C	126	anchored to membrane					0.31	-0.0077	0.95	4.1	0.59	0.00016	4.4	1.3	3.2e-05	5.7	1.5	6.6e-08
336	GO:0031224	C	370	intrinsic to membrane					0.61	-0.0044	0.95	3.5	0.12	0.0012	3	0.62	0.0075	1.8	0.56	0.17
337	GO:0000502	C	41	proteasome complex					1.3	0.15	0.52	3.3	0.96	0.0035	0.24	0.26	0.88	0.19	0.41	0.96
338	GO:0000325	C	44	plant-type vacuole					-0.11	-0.046	0.95	3.2	0.9	0.0041	2	1.1	0.092	-0.86	0.034	0.63
339	GO:0044440	C	24	endosomal part					0.57	0.068	0.95	3	1.2	0.0072	1.4	1	0.26	-0.3	0.2	0.91
340	GO:0010008	C	24	endosome membrane					0.57	0.068	0.95	3	1.2	0.0072	1.4	1	0.26	-0.3	0.2	0.91
341	GO:0070469	C	75	respiratory chain					1.3	0.1	0.52	3	0.54	0.0076	1.7	0.74	0.17	0.47	0.47	0.85
342	GO:0005773	C	234	vacuole					0.84	0.016	0.84	2.9	0.13	0.011	0.43	0.24	0.76	-1.3	0.14	0.37
343	GO:0008287	C	42	protein serine/threonine phosphatase complex					2.4	0.28	0.067	2.7	0.74	0.017	2.6	1.3	0.025	-2	-0.39	0.11
344	GO:0005768	C	54	endosome					0.53	0.03	0.95	2.6	0.55	0.027	1.1	0.61	0.4	-0.54	0.17	0.81
345	GO:0005887	C	22	integral to plasma membrane					1.1	0.17	0.66	2.5	1	0.035	2.3	1.6	0.055	-0.22	0.23	0.95
346	GO:0005839	C	18	proteasome core complex					1	0.18	0.69	2.4	1.1	0.04	0.23	0.31	0.88	0.44	0.59	0.85
347	GO:0009574	C	10	preprophase band					0.12	0	0.95	-2.3	-2.3	0.05	-0.54	-0.36	0.69	1.4	1.4	0.32
348	GO:0005654	C	105	nucleoplasm					-0.096	-0.04	0.95	-2.4	-0.96	0.043	-3.4	-0.84	0.0022	-2.4	-0.2	0.055
349	GO:0044451	C	97	nucleoplasm part					-0.13	-0.043	0.95	-2.5	-1	0.035	-3.3	-0.86	0.0026	-3	-0.39	0.0078
350	GO:0000314	C	22	organellar small ribosomal subunit					-1.2	-0.25	0.59	-2.5	-1.8	0.029	-2.7	-1.6	0.016	-0.45	0.11	0.85
351	GO:0080008	C	99	CUL4 RING ubiquitin ligase complex					0.36	-0.00021	0.95	-2.6	-1	0.025	-2.1	-0.48	0.079	-0.96	0.11	0.57
352	GO:0005829	C	498	cytosol					1.7	0.033	0.3	-2.6	-0.67	0.023	-1.7	-0.083	0.16	-0.93	0.24	0.59
353	GO:0000312	C	17	plastid small ribosomal subunit					-1.4	-0.33	0.48	-2.8	-2.1	0.015	-3.1	-2.1	0.0057	-0.79	-0.11	0.68
354	GO:0005694	C	108	chromosome					-0.68	-0.088	0.95	-3	-1.1	0.0078	-3.2	-0.77	0.0042	6.8	1.9	8.4e-11
355	GO:0000313	C	39	organellar ribosome					-1.7	-0.27	0.29	-3.1	-1.7	0.0051	-4.1	-1.8	0.00016	-0.38	0.2	0.88
356	GO:0009547	C	31	plastid ribosome					-2	-0.34	0.17	-3.4	-1.9	0.0023	-4.5	-2.3	2.1e-05	-1.1	-0.13	0.49
357	GO:0044428	C	330	nuclear part					1.1	0.019	0.67	-3.7	-0.89	0.00076	-4.5	-0.59	2.8e-05	0.038	0.34	0.99
358	GO:0005730	C	132	nucleolus					0.84	0.032	0.84	-4.1	-1.3	0.00011	-3.7	-0.8	0.00078	1.1	0.57	0.49
359	GO:0031981	C	227	nuclear lumen					0.55	5.7e-05	0.95	-4.6	-1.1	1.9e-05	-4.9	-0.82	4.2e-06	-0.9	0.2	0.6
360	GO:0022627	C	62	cytosolic small ribosomal subunit					0.52	0.026	0.95	-4.6	-1.9	1.5e-05	-4.5	-1.6	2.2e-05	-0.036	0.33	0.99
361	GO:0022625	C	83	cytosolic large ribosomal subunit					0.26	-0.0071	0.95	-4.7	-1.7	1.2e-05	-4.7	-1.4	1.1e-05	1.1	0.61	0.51
362	GO:0015935	C	85	small ribosomal subunit					-0.54	-0.082	0.95	-5.5	-1.9	1.7e-07	-5.5	-1.6	1.4e-07	-0.32	0.26	0.91
363	GO:0015934	C	120	large ribosomal subunit					-0.51	-0.072	0.95	-5.6	-1.7	1.1e-07	-6.1	-1.5	6e-09	1.2	0.61	0.41
364	GO:0044445	C	162	cytosolic part					0.57	0.0074	0.95	-6.7	-1.7	9.9e-11	-6.1	-1.3	4.8e-09	0.64	0.46	0.77
365	GO:0022626	C	164	cytosolic ribosome					0.26	-0.014	0.95	-7	-1.8	1.1e-11	-6.7	-1.4	9.5e-11	0.44	0.42	0.85
366	GO:0033279	C	205	ribosomal subunit					-0.74	-0.076	0.91	-7.8	-1.8	3.7e-14	-8.2	-1.6	1.3e-15	0.74	0.46	0.71
367	GO:0043232	C	633	intracellular non-membrane-bounded organelle					-1.3	-0.075	0.54	-9.4	-1.3	4.3e-20	-8.2	-0.83	1.2e-15	5.5	0.85	2e-07
368	GO:0043228	C	633	non-membrane-bounded organelle					-1.3	-0.075	0.54	-9.4	-1.3	4.3e-20	-8.2	-0.83	1.2e-15	5.5	0.85	2e-07
369	GO:0030529	C	345	ribonucleoprotein complex					-2.2	-0.13	0.098	-10	-1.8	6.4e-23	-10	-1.5	5.8e-23	-0.13	0.32	0.96
370	GO:0005840	C	291	ribosome					-2.3	-0.15	0.081	-10	-1.9	5.1e-24	-10	-1.6	4.6e-23	-0.047	0.33	0.99
371	GO:0009932	P	49	cell tip growth					0.18	-0.0096	0.95	2	0.38	0.19	5.1	2.4	7.7e-06	1.5	0.84	0.32
372	GO:0048588	P	54	developmental cell growth					0.19	-0.0087	0.95	2.2	0.43	0.13	5	2.2	1.2e-05	0.57	0.52	0.74
373	GO:0009860	P	37	pollen tube growth					0.13	-0.013	0.95	1.4	0.26	0.38	4.8	2.5	4e-05	1.1	0.75	0.51
374	GO:0048868	P	51	pollen tube development					0.55	0.035	0.95	1.7	0.24	0.3	4.6	2.1	0.00011	1.2	0.75	0.43
375	GO:0035295	P	51	tube development					0.55	0.035	0.95	1.7	0.24	0.3	4.6	2.1	0.00011	1.2	0.75	0.43
376	GO:0060560	P	112	developmental growth involved in morphogenesis					1.1	0.055	0.84	2.1	0.16	0.16	4.4	1.4	0.00024	3	1	0.021
377	GO:0009826	P	112	unidimensional cell growth					1.1	0.055	0.84	2.1	0.16	0.16	4.4	1.4	0.00024	3	1	0.021
378	GO:0051056	P	26	regulation of small GTPase mediated signal transduction					0.19	0	0.95	2.6	0.95	0.071	4.3	2.7	0.00035	0.27	0.46	0.89
379	GO:0046578	P	26	regulation of Ras protein signal transduction					0.19	0	0.95	2.6	0.95	0.071	4.3	2.7	0.00035	0.27	0.46	0.89
380	GO:0007265	P	26	Ras protein signal transduction					0.19	0	0.95	2.6	0.95	0.071	4.3	2.7	0.00035	0.27	0.46	0.89
381	GO:0048589	P	147	developmental growth					0.89	0.032	0.93	2.4	0.15	0.1	4.2	1.2	0.00056	2.6	0.85	0.048
382	GO:0005975	P	463	carbohydrate metabolic process					-0.43	-0.049	0.95	1.4	-0.19	0.4	4.1	0.72	0.00072	0.31	0.37	0.87
383	GO:0007264	P	28	small GTPase mediated signal transduction					0.19	0	0.95	2.2	0.74	0.13	3.8	2.3	0.002	0.22	0.44	0.91
384	GO:0023060	P	532	signal transmission					1.5	0.026	0.59	2.8	-0.047	0.046	3.8	0.65	0.0021	-1	0.23	0.52
385	GO:0023046	P	532	signaling process					1.5	0.026	0.59	2.8	-0.047	0.046	3.8	0.65	0.0021	-1	0.23	0.52
386	GO:0006812	P	207	cation transport					0.72	0.012	0.95	2	-0.00094	0.19	3.8	0.94	0.0022	0.64	0.44	0.71
387	GO:0016049	P	163	cell growth					0.92	0.031	0.91	2.4	0.13	0.092	3.8	1	0.0024	2.3	0.76	0.098
388	GO:0006811	P	251	ion transport					1.4	0.044	0.66	2.1	-0.018	0.16	3.7	0.86	0.0025	0.16	0.36	0.95
389	GO:0048268	P	10	clathrin coat assembly					0.84	0.2	0.95	1	0.49	0.57	3.7	3.7	0.0026	-1	-0.44	0.52
390	GO:0006901	P	10	vesicle coating					0.84	0.2	0.95	1	0.49	0.57	3.7	3.7	0.0026	-1	-0.44	0.52
391	GO:0032989	P	181	cellular component morphogenesis					1	0.034	0.85	2.7	0.16	0.054	3.7	0.98	0.0027	4	1	0.001
392	GO:0090066	P	169	regulation of anatomical structure size					0.92	0.03	0.91	2.6	0.16	0.066	3.7	1	0.003	2.4	0.78	0.07
393	GO:0032535	P	169	regulation of cellular component size					0.92	0.03	0.91	2.6	0.16	0.066	3.7	1	0.003	2.4	0.78	0.07
394	GO:0048610	P	47	reproductive cellular process					0.17	-0.01	0.95	0.56	-0.15	0.81	3.7	1.8	0.0032	1.8	0.95	0.22
395	GO:0008361	P	168	regulation of cell size					0.92	0.03	0.91	2.5	0.14	0.08	3.6	0.99	0.0034	2.5	0.79	0.068
396	GO:0071669	P	72	plant-type cell wall organization or biogenesis					-0.47	-0.079	0.95	1.9	0.23	0.21	3.6	1.4	0.0037	0.82	0.57	0.62
397	GO:0009856	P	73	pollination					0.88	0.058	0.94	1.3	0.035	0.45	3.6	1.4	0.0037	0.12	0.37	0.95
398	GO:0006900	P	13	membrane budding					0.77	0.15	0.95	0.93	0.31	0.63	3.5	3	0.0061	-1	-0.32	0.54
399	GO:0009846	P	20	pollen germination					-0.21	-0.072	0.95	1.5	0.49	0.37	3.4	2.4	0.0069	-0.23	0.22	0.91
400	GO:0000902	P	164	cell morphogenesis					1	0.037	0.85	2.3	0.1	0.12	3.4	0.95	0.0075	4.1	1.1	0.00064
401	GO:0007165	P	517	signal transduction					1.4	0.021	0.66	2.8	-0.037	0.042	3.3	0.59	0.01	-1.7	0.16	0.25
402	GO:0007267	P	15	cell-cell signaling					0.91	0.17	0.92	-0.03	-0.38	0.99	3.2	2.7	0.012	3.7	2.6	0.0024
403	GO:0016050	P	14	vesicle organization					0.2	0.014	0.95	0.68	0.12	0.74	3.1	2.7	0.016	-1.2	-0.44	0.43
404	GO:0023052	P	698	signaling					1.3	0.012	0.68	2.1	-0.15	0.15	3.1	0.51	0.016	-0.91	0.26	0.57
405	GO:0032483	P	19	regulation of Rab protein signal transduction					0.16	0	0.95	2.1	0.89	0.16	3	2.2	0.023	0.15	0.42	0.95
406	GO:0032482	P	19	Rab protein signal transduction					0.16	0	0.95	2.1	0.89	0.16	3	2.2	0.023	0.15	0.42	0.95
407	GO:0032313	P	19	regulation of Rab GTPase activity					0.16	0	0.95	2.1	0.89	0.16	3	2.2	0.023	0.15	0.42	0.95
408	GO:0040007	P	209	growth					0.82	0.017	0.95	2.4	0.079	0.09	2.9	0.76	0.026	1.8	0.63	0.22
409	GO:0009832	P	43	plant-type cell wall biogenesis					-0.53	-0.1	0.95	1.1	0.095	0.52	2.9	1.5	0.027	-0.36	0.21	0.85
410	GO:0042546	P	48	cell wall biogenesis					-0.47	-0.091	0.95	0.51	-0.17	0.82	2.9	1.4	0.033	-1.2	-0.061	0.46
411	GO:0070882	P	52	cellular cell wall organization or biogenesis					-0.43	-0.084	0.95	0.38	-0.22	0.87	2.8	1.3	0.038	-0.72	0.1	0.66
412	GO:0048278	P	14	vesicle docking					0.14	0	0.95	1.7	0.83	0.28	2.8	2.4	0.04	-1.2	-0.39	0.47
413	GO:0022406	P	14	membrane docking					0.14	0	0.95	1.7	0.83	0.28	2.8	2.4	0.04	-1.2	-0.39	0.47
414	GO:0006904	P	14	vesicle docking during exocytosis					0.14	0	0.95	1.7	0.83	0.28	2.8	2.4	0.04	-1.2	-0.39	0.47
415	GO:0009555	P	103	pollen development					1.1	0.061	0.81	2.3	0.22	0.12	2.8	0.96	0.041	1.3	0.64	0.4
416	GO:0043450	P	15	alkene biosynthetic process					0.29	0.033	0.95	2.4	1.2	0.099	2.7	2.3	0.041	-0.63	-0.043	0.71
417	GO:0043449	P	15	cellular alkene metabolic process					0.29	0.033	0.95	2.4	1.2	0.099	2.7	2.3	0.041	-0.63	-0.043	0.71
418	GO:0009664	P	35	plant-type cell wall organization					-0.053	-0.039	0.97	1.9	0.47	0.23	2.7	1.5	0.041	1.5	0.95	0.3
419	GO:0009693	P	14	ethylene biosynthetic process					0.29	0.036	0.95	2.3	1.2	0.12	2.7	2.3	0.043	-0.65	-0.069	0.7
420	GO:0009692	P	14	ethylene metabolic process					0.29	0.036	0.95	2.3	1.2	0.12	2.7	2.3	0.043	-0.65	-0.069	0.7
421	GO:0006813	P	29	potassium ion transport					0.63	0.07	0.95	1.8	0.52	0.24	2.7	1.7	0.045	0.092	0.38	0.97
422	GO:0010941	P	23	regulation of cell death					-0.088	-0.047	0.96	1.5	0.45	0.36	2.7	1.8	0.047	-0.45	0.12	0.8
423	GO:0000904	P	85	cell morphogenesis involved in differentiation					0.28	-0.0055	0.95	1.8	0.14	0.26	2.7	1	0.048	2.2	0.89	0.12
424	GO:0010556	P	907	regulation of macromolecule biosynthetic process					0.31	-0.023	0.95	-0.73	-0.42	0.72	-2.7	-0.12	0.045	0.73	0.4	0.66
425	GO:0048863	P	24	stem cell differentiation					-0.35	-0.093	0.95	-0.9	-0.84	0.65	-2.7	-1.5	0.045	0.72	0.69	0.66
426	GO:0010605	P	99	negative regulation of macromolecule metabolic process					-0.09	-0.039	0.96	-2.4	-1	0.089	-2.7	-0.67	0.043	1.9	0.79	0.19
427	GO:0048864	P	23	stem cell development					-0.36	-0.097	0.95	-0.99	-0.89	0.6	-2.8	-1.6	0.038	0.85	0.76	0.6
428	GO:0019827	P	23	stem cell maintenance					-0.36	-0.097	0.95	-0.99	-0.89	0.6	-2.8	-1.6	0.038	0.85	0.76	0.6
429	GO:0010114	P	38	response to red light					-2.5	-0.38	0.14	-1.5	-1	0.35	-2.8	-1.2	0.038	-2.2	-0.52	0.1
430	GO:0051171	P	917	regulation of nitrogen compound metabolic process					0.29	-0.023	0.95	-0.92	-0.44	0.63	-2.8	-0.13	0.037	0.68	0.39	0.68
431	GO:0019219	P	904	regulation of nucleobase, nucleoside, nucleotide and nucleic acid metabolic process					0.27	-0.024	0.95	-0.87	-0.44	0.66	-2.8	-0.13	0.034	0.87	0.41	0.6
432	GO:0010074	P	22	maintenance of meristem identity					-0.38	-0.1	0.95	-1	-0.94	0.57	-2.8	-1.7	0.034	0.59	0.64	0.73
433	GO:0006739	P	19	NADP metabolic process					-1.8	-0.39	0.43	-2.7	-2	0.056	-2.9	-1.8	0.031	-2.2	-0.85	0.11
434	GO:0006740	P	17	NADPH regeneration					-1.9	-0.44	0.37	-2.7	-2.1	0.051	-2.9	-2	0.026	-2.4	-1	0.074
435	GO:0031324	P	70	negative regulation of cellular metabolic process					-0.79	-0.11	0.95	-2	-0.98	0.19	-3	-0.91	0.025	-0.29	0.26	0.88
436	GO:0031326	P	931	regulation of cellular biosynthetic process					0.047	-0.03	0.97	-0.97	-0.44	0.61	-3	-0.14	0.025	0.4	0.37	0.82
437	GO:0009889	P	931	regulation of biosynthetic process					0.047	-0.03	0.97	-0.97	-0.44	0.61	-3	-0.14	0.025	0.4	0.37	0.82
438	GO:0080090	P	955	regulation of primary metabolic process					0.055	-0.03	0.97	-0.95	-0.44	0.62	-3	-0.14	0.025	0.31	0.36	0.87
439	GO:0008283	P	41	cell proliferation					-0.075	-0.042	0.96	-1.6	-1	0.3	-3	-1.2	0.024	0.95	0.69	0.56
440	GO:0031323	P	1005	regulation of cellular metabolic process					-0.1	-0.034	0.95	-0.9	-0.43	0.65	-3	-0.13	0.024	-0.46	0.3	0.79
441	GO:0006350	P	960	transcription					0.26	-0.024	0.95	-0.78	-0.43	0.7	-3	-0.14	0.022	0.39	0.37	0.83
442	GO:0010468	P	966	regulation of gene expression					0.31	-0.023	0.95	-1.1	-0.45	0.53	-3	-0.14	0.021	1.1	0.42	0.48
443	GO:0009892	P	109	negative regulation of metabolic process					-0.5	-0.073	0.95	-2.7	-1	0.056	-3.2	-0.76	0.015	1.3	0.64	0.38
444	GO:0032774	P	467	RNA biosynthetic process					0.91	0.0048	0.92	-2.7	-0.69	0.053	-3.2	-0.29	0.013	-0.19	0.32	0.94
445	GO:0006351	P	467	transcription, DNA-dependent					0.91	0.0048	0.92	-2.7	-0.69	0.053	-3.2	-0.29	0.013	-0.19	0.32	0.94
446	GO:0019222	P	1076	regulation of metabolic process					-0.019	-0.032	0.99	-1.2	-0.46	0.49	-3.3	-0.15	0.012	0.14	0.35	0.95
447	GO:0060255	P	993	regulation of macromolecule metabolic process					0.21	-0.026	0.95	-1.4	-0.48	0.4	-3.3	-0.16	0.01	1.3	0.43	0.42
448	GO:0015300	F	49	solute:solute antiporter activity					0.71	0.056	0.96	2.2	0.45	0.11	6.1	2.8	3.1e-08	0.89	0.64	0.66
449	GO:0004650	F	34	polygalacturonase activity					0.89	0.1	0.94	1.7	0.4	0.24	5.9	3.2	7.8e-08	4.7	2.2	0.00014
450	GO:0005451	F	22	monovalent cation:hydrogen antiporter activity					-0.11	-0.053	0.96	0.8	0.086	0.66	5.9	3.9	8.8e-08	0.19	0.44	0.95
451	GO:0015299	F	28	solute:hydrogen antiporter activity					-0.42	-0.1	0.96	0.69	-0.02	0.7	5.8	3.5	1.4e-07	0.036	0.36	0.98
452	GO:0015385	F	16	sodium:hydrogen antiporter activity					-0.19	-0.072	0.96	0.63	0.049	0.72	5.7	4.4	3.3e-07	0.65	0.72	0.78
453	GO:0015491	F	34	cation:cation antiporter activity					-0.34	-0.083	0.96	0.37	-0.2	0.85	5.6	3	6.3e-07	0.16	0.4	0.95
454	GO:0016787	F	1799	hydrolase activity					2.8	0.026	0.12	5.4	-0.025	3.2e-06	5.5	0.54	6.4e-07	2	0.45	0.21
455	GO:0015298	F	35	solute:cation antiporter activity					-0.33	-0.08	0.96	0.6	-0.094	0.72	5.5	3	6.4e-07	0.25	0.44	0.92
456	GO:0015078	F	70	hydrogen ion transmembrane transporter activity					0.27	-0.0035	0.96	2.2	0.33	0.11	4.9	1.9	2e-05	0.31	0.43	0.89
457	GO:0030570	F	15	pectate lyase activity					0.55	0.09	0.96	1.3	0.51	0.41	4.7	3.8	4.2e-05	2.1	1.6	0.18
458	GO:0016837	F	15	carbon-oxygen lyase activity, acting on polysaccharides					0.55	0.09	0.96	1.3	0.51	0.41	4.7	3.8	4.2e-05	2.1	1.6	0.18
459	GO:0015297	F	88	antiporter activity					0.078	-0.024	0.97	1.7	0.12	0.23	4.5	1.6	0.0001	0.039	0.35	0.98
460	GO:0005215	F	849	transporter activity					1	-0.00067	0.9	3.3	-0.068	0.011	4.4	0.6	0.00014	-3.1	0.091	0.032
461	GO:0022857	F	640	transmembrane transporter activity					1.1	0.0059	0.89	3.2	-0.035	0.014	4.2	0.65	0.00035	-2.5	0.11	0.099
462	GO:0030414	F	12	peptidase inhibitor activity					0.98	0.21	0.9	2.4	1.5	0.073	4	3.6	0.00057	0.89	0.94	0.66
463	GO:0022892	F	604	substrate-specific transporter activity					0.23	-0.024	0.96	2.7	-0.075	0.04	4	0.64	0.00057	-3.7	-0.014	0.0055
464	GO:0022890	F	127	inorganic cation transmembrane transporter activity					-0.72	-0.087	0.96	1.7	0.025	0.25	4	1.2	0.00063	-0.011	0.34	0.99
465	GO:0022891	F	516	substrate-specific transmembrane transporter activity					0.42	-0.015	0.96	2.8	-0.043	0.036	3.9	0.67	0.00079	-3	0.029	0.037
466	GO:0035091	F	47	phosphoinositide binding					0.59	0.042	0.96	1.9	0.36	0.17	3.8	1.8	0.0013	-0.035	0.33	0.98
467	GO:0005545	F	10	phosphatidylinositol binding					0.84	0.2	0.96	1	0.49	0.55	3.7	3.7	0.0016	-1	-0.44	0.58
468	GO:0005089	F	11	Rho guanyl-nucleotide exchange factor activity					0.12	0	0.96	2	1.2	0.16	3.7	3.5	0.0017	3.4	2.8	0.01
469	GO:0005088	F	11	Ras guanyl-nucleotide exchange factor activity					0.12	0	0.96	2	1.2	0.16	3.7	3.5	0.0017	3.4	2.8	0.01
470	GO:0016773	F	630	phosphotransferase activity, alcohol group as acceptor					-0.72	-0.056	0.96	2.4	-0.12	0.084	3.7	0.59	0.0017	-0.32	0.31	0.89
471	GO:0016301	F	887	kinase activity					-1.2	-0.067	0.85	1.7	-0.21	0.23	3.6	0.51	0.0023	-2	0.18	0.2
472	GO:0004672	F	516	protein kinase activity					-0.57	-0.053	0.96	2.2	-0.11	0.11	3.5	0.62	0.0031	0.34	0.37	0.88
473	GO:0005096	F	34	GTPase activator activity					0.21	0	0.96	2.3	0.66	0.094	3.5	1.9	0.0037	0.81	0.67	0.7
474	GO:0003779	F	31	actin binding					0.81	0.095	0.96	2	0.58	0.15	3.4	2	0.0038	1.5	1	0.35
475	GO:0005085	F	16	guanyl-nucleotide exchange factor activity					0.15	0	0.96	1.5	0.64	0.31	3.3	2.7	0.0051	2.8	2	0.05
476	GO:0015291	F	180	secondary active transmembrane transporter activity					-0.66	-0.074	0.96	1.7	-0.021	0.23	3.3	0.89	0.0055	-1.9	0.0033	0.23
477	GO:0003824	F	5162	catalytic activity					1	-0.02	0.9	2.3	-0.28	0.097	3.2	0.28	0.0084	-1.9	0.28	0.22
478	GO:0004428	F	30	inositol or phosphatidylinositol kinase activity					-0.072	-0.043	0.97	0.97	0.1	0.58	3.1	1.9	0.0093	-0.55	0.1	0.83
479	GO:0004674	F	371	protein serine/threonine kinase activity					-0.48	-0.053	0.96	1.1	-0.21	0.5	3.1	0.64	0.0095	0.93	0.45	0.64
480	GO:0030276	F	20	clathrin binding					0.68	0.099	0.96	1.4	0.43	0.39	3.1	2.2	0.011	-0.77	-0.07	0.73
481	GO:0022804	F	372	active transmembrane transporter activity					0.2	-0.022	0.96	1.6	-0.14	0.28	3.1	0.63	0.011	-2.6	0.018	0.075
482	GO:0005097	F	19	Rab GTPase activator activity					0.16	0	0.96	2.1	0.89	0.13	3	2.2	0.013	0.15	0.42	0.96
483	GO:0016857	F	21	racemase and epimerase activity, acting on carbohydrates and derivatives					1.7	0.29	0.54	1.1	0.26	0.52	3	2.1	0.013	-1.9	-0.63	0.24
484	GO:0004180	F	30	carboxypeptidase activity					-0.61	-0.13	0.96	2.2	0.69	0.11	2.9	1.8	0.015	-0.85	-0.029	0.67
485	GO:0008092	F	61	cytoskeletal protein binding					0.72	0.048	0.96	1.5	0.13	0.33	2.9	1.3	0.015	2.3	1	0.13
486	GO:0016308	F	10	1-phosphatidylinositol-4-phosphate 5-kinase activity					0.12	0	0.96	1.7	1	0.25	2.8	2.8	0.025	-1.2	-0.57	0.49
487	GO:0005515	F	1593	protein binding					1.5	0.00026	0.67	3	-0.16	0.021	2.7	0.36	0.028	-0.68	0.3	0.77
488	GO:0003774	F	69	motor activity					0.31	0.00027	0.96	0.72	-0.13	0.68	2.7	1.1	0.029	7	2.3	6e-10
489	GO:0004713	F	86	protein tyrosine kinase activity					-0.26	-0.055	0.96	2.4	0.32	0.069	2.7	1	0.031	0.48	0.46	0.86
490	GO:0060089	F	181	molecular transducer activity					-0.087	-0.037	0.97	1.3	-0.11	0.41	2.7	0.74	0.031	0.054	0.35	0.98
491	GO:0004871	F	181	signal transducer activity					-0.087	-0.037	0.97	1.3	-0.11	0.41	2.7	0.74	0.031	0.054	0.35	0.98
492	GO:0070008	F	28	serine-type exopeptidase activity					-0.65	-0.14	0.96	2.1	0.67	0.13	2.5	1.6	0.043	-0.87	-0.048	0.66
493	GO:0004185	F	28	serine-type carboxypeptidase activity					-0.65	-0.14	0.96	2.1	0.67	0.13	2.5	1.6	0.043	-0.87	-0.048	0.66
494	GO:0004659	F	23	prenyltransferase activity					-0.53	-0.13	0.96	-1.8	-1.3	0.2	-2.7	-1.5	0.031	-0.83	-0.071	0.69
495	GO:0004518	F	124	nuclease activity					1.7	0.099	0.54	-1.9	-0.8	0.17	-2.8	-0.59	0.025	-0.078	0.32	0.98
496	GO:0016876	F	42	ligase activity, forming aminoacyl-tRNA and related compounds					-0.069	-0.041	0.97	-2.5	-1.4	0.063	-2.8	-1.2	0.02	-1.4	-0.18	0.41
497	GO:0016875	F	42	ligase activity, forming carbon-oxygen bonds					-0.069	-0.041	0.97	-2.5	-1.4	0.063	-2.8	-1.2	0.02	-1.4	-0.18	0.41
498	GO:0004812	F	42	aminoacyl-tRNA ligase activity					-0.069	-0.041	0.97	-2.5	-1.4	0.063	-2.8	-1.2	0.02	-1.4	-0.18	0.41
499	GO:0003677	F	1459	DNA binding					1.2	-0.0041	0.85	-1	-0.43	0.56	-2.9	-0.075	0.018	4.9	0.64	4.9e-05
500	GO:0004386	F	120	helicase activity					0.24	-0.013	0.96	-2.5	-0.96	0.059	-3	-0.68	0.011	-0.73	0.18	0.74
501	GO:0045177	C	12	apical part of cell					0.13	0	0.95	1.1	0.49	0.43	5.5	4.9	1.9e-07	1.2	1.2	0.44
502	GO:0030118	C	23	clathrin coat					0.18	0	0.95	1.1	0.22	0.47	3.8	2.5	0.00053	-0.9	-0.1	0.6
503	GO:0005856	C	128	cytoskeleton					0.63	0.016	0.95	1.3	-0.069	0.36	3.3	1	0.0028	5.7	1.5	6.1e-08
504	GO:0005576	C	129	extracellular region					0.19	-0.017	0.95	2.3	0.17	0.052	3.1	0.96	0.0058	3.7	1.1	0.00076
505	GO:0005938	C	35	cell cortex					-0.33	-0.08	0.95	0.73	-0.037	0.64	3	1.7	0.0073	0.38	0.49	0.88
506	GO:0005794	C	199	Golgi apparatus					0.57	0.0034	0.95	2.3	0.06	0.054	2.8	0.74	0.015	-1	0.17	0.55
507	GO:0048046	C	91	apoplast					0.65	0.027	0.95	2.1	0.2	0.087	2.6	0.98	0.021	3.1	1.1	0.0073
508	GO:0044448	C	33	cell cortex part					-0.35	-0.084	0.95	0.72	-0.031	0.64	2.6	1.5	0.021	0.11	0.38	0.96
509	GO:0048475	C	38	coated membrane					0.23	0	0.95	0.55	-0.13	0.72	2.5	1.4	0.031	-2.2	-0.49	0.084
510	GO:0030117	C	38	membrane coat					0.23	0	0.95	0.55	-0.13	0.72	2.5	1.4	0.031	-2.2	-0.49	0.084
511	GO:0044459	C	136	plasma membrane part					0.64	0.016	0.95	0.48	-0.25	0.73	2.5	0.79	0.032	1.8	0.7	0.17
512	GO:0000145	C	21	exocyst					-0.54	-0.13	0.95	1.5	0.52	0.23	2.4	1.7	0.035	-1.2	-0.26	0.46
513	GO:0015629	C	28	actin cytoskeleton					0.19	0	0.95	1.7	0.48	0.17	2.4	1.5	0.04	0.2	0.43	0.96
514	GO:0016602	C	12	CCAAT-binding factor complex					-0.58	-0.18	0.95	-1.9	-1.8	0.11	-2.8	-2.3	0.014	-3.7	-2.2	0.00071
515	GO:0000315	C	16	organellar large ribosomal subunit					-1.3	-0.3	0.54	-1.8	-1.5	0.15	-3.1	-2.2	0.0054	-0.18	0.24	0.96
516	GO:0005634	C	1465	nucleus					1.9	0.012	0.19	-1.6	-0.47	0.2	-3.3	-0.11	0.0026	3.3	0.54	0.0033
517	GO:0000311	C	14	plastid large ribosomal subunit					-1.4	-0.35	0.5	-2	-1.7	0.11	-3.4	-2.5	0.0024	-0.78	-0.15	0.68
518	GO:0007049	P	187	cell cycle					2.3	0.11	0.22	0.62	-0.24	0.78	1.5	0.48	0.38	9.7	2	0
519	GO:0006259	P	264	DNA metabolic process					0.83	0.013	0.95	-2.2	-0.71	0.14	-2.4	-0.3	0.082	8.7	1.6	0
520	GO:0006260	P	83	DNA replication					0.19	-0.014	0.95	-1.4	-0.75	0.41	-0.99	-0.18	0.62	8.2	2.5	4.2e-14
521	GO:0071103	P	52	DNA conformation change					0.59	0.04	0.95	-1.1	-0.75	0.55	-0.85	-0.2	0.7	8.2	3	4.2e-14
522	GO:0051726	P	79	regulation of cell cycle					1	0.067	0.85	0.73	-0.15	0.73	1.4	0.63	0.4	7.6	2.4	4.7e-12
523	GO:0006270	P	12	DNA replication initiation					0.13	0	0.95	0.58	0.078	0.8	0.7	0.76	0.75	7.2	5.2	9.1e-11
524	GO:0006323	P	31	DNA packaging					0.63	0.066	0.95	-0.81	-0.74	0.69	-1.1	-0.42	0.59	7.1	3.3	2e-10
525	GO:0022402	P	107	cell cycle process					0.68	0.025	0.95	-0.45	-0.47	0.84	-0.29	0.068	0.92	7.1	2	2e-10
526	GO:0022403	P	71	cell cycle phase					0.68	0.038	0.95	-0.11	-0.39	0.97	0.43	0.3	0.88	6.7	2.2	2.8e-09
527	GO:0031497	P	28	chromatin assembly					0.64	0.073	0.95	-0.48	-0.6	0.83	-1.4	-0.63	0.42	6.5	3.3	6.4e-09
528	GO:0006333	P	38	chromatin assembly or disassembly					0.61	0.054	0.95	-0.14	-0.42	0.97	-1.4	-0.52	0.42	6.4	2.8	1.4e-08
529	GO:0034728	P	26	nucleosome organization					0.65	0.079	0.95	-0.53	-0.63	0.82	-1.5	-0.71	0.38	6.3	3.3	1.8e-08
530	GO:0006334	P	26	nucleosome assembly					0.65	0.079	0.95	-0.53	-0.63	0.82	-1.5	-0.71	0.38	6.3	3.3	1.8e-08
531	GO:0065004	P	29	protein-DNA complex assembly					0.64	0.071	0.95	-0.54	-0.62	0.82	-1.4	-0.63	0.41	6.2	3.1	3.1e-08
532	GO:0000278	P	41	mitotic cell cycle					0.72	0.066	0.95	0.11	-0.32	0.97	0.31	0.29	0.92	6.1	2.6	5.3e-08
533	GO:0007017	P	79	microtubule-based process					0.34	0.0019	0.95	-0.65	-0.55	0.76	1.4	0.64	0.4	6	1.9	8.5e-08
534	GO:0007018	P	32	microtubule-based movement					0.52	0.048	0.95	0.52	-0.12	0.82	2.5	1.5	0.065	5.5	2.6	2.2e-06
535	GO:0006261	P	41	DNA-dependent DNA replication					0.23	0	0.95	-0.89	-0.72	0.65	-1.2	-0.4	0.52	5.3	2.3	3.6e-06
536	GO:0051276	P	130	chromosome organization					0.4	-0.0013	0.95	0.083	-0.34	0.98	-0.89	-0.081	0.68	5.3	1.4	3.9e-06
537	GO:0006281	P	142	DNA repair					0.36	-0.0056	0.95	-1.3	-0.64	0.46	-1.8	-0.29	0.27	5.2	1.4	7.8e-06
538	GO:0000279	P	57	M phase					0.69	0.048	0.95	-0.42	-0.5	0.86	-0.32	0.025	0.92	5.1	1.9	9.4e-06
539	GO:0006974	P	149	response to DNA damage stimulus					0.26	-0.013	0.95	-1.4	-0.66	0.4	-2	-0.34	0.19	5	1.3	1.6e-05
540	GO:0009653	P	389	anatomical structure morphogenesis					1.2	0.02	0.78	2.5	-0.03	0.082	1.5	0.38	0.38	4.8	0.91	4.6e-05
541	GO:0003002	P	76	regionalization					1.5	0.12	0.59	1.2	-0.0055	0.5	0.74	0.41	0.74	4.7	1.6	7.5e-05
542	GO:0051329	P	14	interphase of mitotic cell cycle					0.14	0	0.95	0.58	0.046	0.8	1.6	1.4	0.33	4.7	3.3	7.5e-05
543	GO:0051325	P	14	interphase					0.14	0	0.95	0.58	0.046	0.8	1.6	1.4	0.33	4.7	3.3	7.5e-05
544	GO:0006325	P	102	chromatin organization					0.48	0.0097	0.95	0.084	-0.34	0.98	-0.91	-0.12	0.66	4.7	1.4	7.5e-05
545	GO:0048869	P	332	cellular developmental process					1.9	0.06	0.37	2.7	0.026	0.053	2.6	0.58	0.061	4.5	0.92	0.00017
546	GO:0009699	P	75	phenylpropanoid biosynthetic process					1.3	0.1	0.67	2.3	0.32	0.12	1.9	0.82	0.21	4.3	1.5	0.00036
547	GO:0007067	P	20	mitosis					0.87	0.14	0.94	-0.29	-0.53	0.91	-0.49	-0.18	0.86	4.2	2.6	0.00046
548	GO:0000087	P	20	M phase of mitotic cell cycle					0.87	0.14	0.94	-0.29	-0.53	0.91	-0.49	-0.18	0.86	4.2	2.6	0.00046
549	GO:0051321	P	48	meiotic cell cycle					2.4	0.27	0.17	1.1	0.065	0.53	2	1	0.19	4.2	1.8	0.0005
550	GO:0048513	P	535	organ development					1.8	0.035	0.44	0.57	-0.3	0.8	-1.1	0.013	0.58	4.1	0.76	0.00067
551	GO:0007389	P	90	pattern specification process					1.8	0.13	0.43	0.71	-0.17	0.73	0.25	0.23	0.94	4.1	1.4	0.00067
552	GO:0048731	P	536	system development					1.8	0.035	0.44	0.59	-0.29	0.79	-1.1	0.013	0.58	4.1	0.76	0.00072
553	GO:0022603	P	28	regulation of anatomical structure morphogenesis					0.44	0.04	0.95	0.58	-0.075	0.8	0.0017	0.15	1	4	2.1	0.00087
554	GO:0032508	P	12	DNA duplex unwinding					0.13	0	0.95	-1	-1.1	0.57	-0.75	-0.5	0.73	3.9	3	0.0014
555	GO:0032392	P	12	DNA geometric change					0.13	0	0.95	-1	-1.1	0.57	-0.75	-0.5	0.73	3.9	3	0.0014
556	GO:0007059	P	20	chromosome segregation					0.16	0	0.95	0.11	-0.3	0.97	0.68	0.61	0.77	3.9	2.4	0.0014
557	GO:0009813	P	40	flavonoid biosynthetic process					2	0.24	0.35	2.3	0.59	0.12	1.3	0.77	0.45	3.8	1.8	0.0019
558	GO:0007346	P	11	regulation of mitotic cell cycle					0.12	0	0.95	0.48	0.019	0.83	0.15	0.29	0.96	3.7	3	0.0024
559	GO:0071368	P	21	cellular response to cytokinin stimulus					0.17	0	0.95	-0.41	-0.59	0.86	1.2	0.94	0.5	3.7	2.2	0.0027
560	GO:0009736	P	21	cytokinin mediated signaling pathway					0.17	0	0.95	-0.41	-0.59	0.86	1.2	0.94	0.5	3.7	2.2	0.0027
561	GO:0000280	P	23	nuclear division					0.83	0.12	0.95	0.07	-0.32	0.98	0.069	0.19	0.99	3.7	2.2	0.0028
562	GO:0006302	P	19	double-strand break repair					0.16	0	0.95	-1.4	-1.2	0.38	-0.5	-0.19	0.86	3.6	2.3	0.0038
563	GO:0009698	P	94	phenylpropanoid metabolic process					1.4	0.094	0.65	2.4	0.28	0.099	1.8	0.72	0.24	3.5	1.2	0.0058
564	GO:0009943	P	17	adaxial/abaxial axis specification					0.15	0	0.95	-0.13	-0.44	0.97	0.035	0.18	1	3.4	2.3	0.0076
565	GO:0009812	P	47	flavonoid metabolic process					1.8	0.2	0.43	2.1	0.43	0.16	1.4	0.75	0.43	3.3	1.5	0.0089
566	GO:0006306	P	26	DNA methylation					0.19	0	0.95	-2.2	-1.5	0.14	-1.8	-0.92	0.25	3.2	1.8	0.013
567	GO:0006305	P	26	DNA alkylation					0.19	0	0.95	-2.2	-1.5	0.14	-1.8	-0.92	0.25	3.2	1.8	0.013
568	GO:0009955	P	18	adaxial/abaxial pattern formation					0.16	0	0.95	-0.23	-0.5	0.94	-0.095	0.085	0.98	3.2	2.1	0.013
569	GO:0010212	P	13	response to ionizing radiation					0.13	0	0.95	-0.55	-0.76	0.81	0.24	0.35	0.94	3.1	2.4	0.015
570	GO:0048466	P	30	androecium development					0.29	0.014	0.95	0.1	-0.31	0.97	0.58	0.47	0.82	3.1	1.7	0.015
571	GO:0048443	P	30	stamen development					0.29	0.014	0.95	0.1	-0.31	0.97	0.58	0.47	0.82	3.1	1.7	0.015
572	GO:0009944	P	15	polarity specification of adaxial/abaxial axis					0.14	0	0.95	-0.39	-0.62	0.87	-0.21	-0.013	0.94	3.1	2.2	0.016
573	GO:0051301	P	74	cell division					0.64	0.033	0.95	-0.82	-0.61	0.69	-1.6	-0.42	0.33	3.1	1.2	0.016
574	GO:0007169	P	91	transmembrane receptor protein tyrosine kinase signaling pathway					-0.94	-0.12	0.91	-1.9	-0.87	0.23	-0.5	-0.0067	0.86	3	1.1	0.018
575	GO:0007167	P	91	enzyme linked receptor protein signaling pathway					-0.94	-0.12	0.91	-1.9	-0.87	0.23	-0.5	-0.0067	0.86	3	1.1	0.018
576	GO:0006304	P	27	DNA modification					0.19	0	0.95	-2.2	-1.5	0.13	-1.9	-0.92	0.23	3	1.7	0.019
577	GO:0009827	P	23	plant-type cell wall modification					-0.16	-0.06	0.95	0.53	-0.07	0.82	1.4	1	0.42	3	1.8	0.021
578	GO:0048653	P	14	anther development					-0.9	-0.24	0.93	-1.4	-1.4	0.38	0.45	0.51	0.87	3	2.2	0.021
579	GO:0033554	P	251	cellular response to stress					1.5	0.05	0.61	1.3	-0.15	0.47	-0.87	-0.014	0.68	2.9	0.78	0.025
580	GO:0051327	P	32	M phase of meiotic cell cycle					0.21	0	0.95	0.16	-0.29	0.96	0.29	0.31	0.92	2.9	1.5	0.029
581	GO:0007126	P	32	meiosis					0.21	0	0.95	0.16	-0.29	0.96	0.29	0.31	0.92	2.9	1.5	0.029
582	GO:0009828	P	16	plant-type cell wall loosening					-0.25	-0.086	0.95	-0.023	-0.37	0.99	0.49	0.52	0.86	2.8	2	0.032
583	GO:0048366	P	153	leaf development					0.35	-0.0069	0.95	-0.059	-0.37	0.99	-2.4	-0.42	0.093	2.8	0.87	0.036
584	GO:0009933	P	51	meristem structural organization					0.62	0.044	0.95	0.92	-0.023	0.63	-1	-0.28	0.6	2.8	1.3	0.037
585	GO:0000226	P	34	microtubule cytoskeleton organization					0.52	0.045	0.95	-0.99	-0.8	0.6	-0.19	0.055	0.95	2.7	1.4	0.039
586	GO:0007276	P	20	gamete generation					-0.85	-0.2	0.95	-0.66	-0.75	0.75	-0.99	-0.51	0.62	2.7	1.8	0.04
587	GO:0048856	P	1072	anatomical structure development					2.3	0.03	0.2	-0.12	-0.37	0.97	-0.93	0.066	0.65	2.7	0.54	0.04
588	GO:0009798	P	22	axis specification					0.17	0	0.95	-0.49	-0.63	0.83	-0.27	-0.022	0.93	2.7	1.7	0.04
589	GO:0043414	P	53	macromolecule methylation					0.27	0	0.95	-2.3	-1.2	0.12	-2.1	-0.72	0.16	2.7	1.2	0.04
590	GO:0051128	P	29	regulation of cellular component organization					0.19	-0.0014	0.95	-0.11	-0.42	0.97	-0.5	-0.13	0.86	2.7	1.5	0.042
591	GO:0033205	P	20	cytokinesis during cell cycle					0.16	0	0.95	-0.37	-0.58	0.87	-0.77	-0.36	0.73	2.7	1.8	0.042
592	GO:0016043	P	726	cellular component organization					-0.31	-0.041	0.95	-2.1	-0.57	0.15	-1.5	-0.016	0.37	2.7	0.57	0.043
593	GO:0009887	P	146	organ morphogenesis					0.94	0.036	0.91	0.53	-0.24	0.82	-1.8	-0.28	0.27	2.7	0.86	0.045
594	GO:0032259	P	59	methylation					0.28	0	0.95	-2.5	-1.2	0.079	-2.3	-0.73	0.12	2.6	1.2	0.046
595	GO:0048532	P	54	anatomical structure arrangement					0.62	0.041	0.95	1.1	0.028	0.55	-0.9	-0.22	0.67	2.6	1.2	0.048
596	GO:0051049	P	13	regulation of transport					-1.4	-0.37	0.65	-2	-1.8	0.18	-2.1	-1.6	0.16	-2.6	-1.4	0.048
597	GO:0009617	P	137	response to bacterium					0.81	0.028	0.95	0.79	-0.18	0.7	0.057	0.17	0.99	-2.6	-0.2	0.045
598	GO:0044036	P	26	cell wall macromolecule metabolic process					-2.6	-0.47	0.13	-0.75	-0.74	0.72	0.16	0.25	0.96	-2.7	-0.89	0.045
599	GO:0043288	P	18	apocarotenoid metabolic process					2.1	0.39	0.31	0.85	0.16	0.67	-0.41	-0.14	0.89	-2.7	-1.1	0.044
600	GO:0009687	P	18	abscisic acid metabolic process					2.1	0.39	0.31	0.85	0.16	0.67	-0.41	-0.14	0.89	-2.7	-1.1	0.044
601	GO:0016137	P	33	glycoside metabolic process					0.79	0.087	0.95	-0.41	-0.55	0.86	0.45	0.39	0.87	-2.7	-0.76	0.043
602	GO:0016138	P	26	glycoside biosynthetic process					0.84	0.11	0.95	0.41	-0.15	0.86	1.3	0.95	0.43	-2.8	-0.95	0.036
603	GO:0010565	P	20	regulation of cellular ketone metabolic process					-1.3	-0.29	0.67	-0.86	-0.86	0.67	-0.84	-0.41	0.7	-2.8	-1.1	0.035
604	GO:0009751	P	93	response to salicylic acid stimulus					-0.63	-0.088	0.95	-1.1	-0.66	0.53	-0.25	0.075	0.94	-2.8	-0.34	0.035
605	GO:0044272	P	55	sulfur compound biosynthetic process					0.26	-0.00073	0.95	-1.2	-0.78	0.49	-0.29	0.033	0.92	-2.8	-0.55	0.034
606	GO:0042742	P	104	defense response to bacterium					-0.61	-0.083	0.95	0.021	-0.35	0.99	-0.58	-0.019	0.82	-2.8	-0.31	0.033
607	GO:0009651	P	215	response to salt stress					2	0.086	0.34	2.1	0.019	0.15	1.5	0.45	0.38	-2.8	-0.11	0.033
608	GO:0009638	P	18	phototropism					-1.2	-0.27	0.79	-0.17	-0.46	0.96	-1.4	-0.85	0.41	-2.8	-1.2	0.032
609	GO:0070727	P	216	cellular macromolecule localization					0.22	-0.019	0.95	0.83	-0.21	0.68	0.65	0.28	0.78	-2.8	-0.12	0.031
610	GO:0046907	P	304	intracellular transport					0.4	-0.012	0.95	1.2	-0.19	0.51	1.1	0.34	0.56	-2.9	-0.054	0.027
611	GO:0071446	P	22	cellular response to salicylic acid stimulus					-1.1	-0.24	0.81	-0.72	-0.76	0.73	-0.19	0.029	0.95	-2.9	-1.1	0.025
612	GO:0009863	P	22	salicylic acid mediated signaling pathway					-1.1	-0.24	0.81	-0.72	-0.76	0.73	-0.19	0.029	0.95	-2.9	-1.1	0.025
613	GO:0010035	P	211	response to inorganic substance					1.5	0.058	0.6	-1.1	-0.55	0.55	0.28	0.21	0.93	-3	-0.14	0.022
614	GO:0009753	P	108	response to jasmonic acid stimulus					-0.53	-0.075	0.95	0.95	-0.12	0.62	0.37	0.26	0.9	-3	-0.34	0.022
615	GO:0009743	P	148	response to carbohydrate stimulus					0.17	-0.019	0.95	1	-0.14	0.59	0.76	0.34	0.73	-3	-0.24	0.021
616	GO:0009642	P	60	response to light intensity					-1	-0.15	0.85	-1.6	-0.9	0.32	0.0031	0.15	1	-3.1	-0.59	0.018
617	GO:0006970	P	236	response to osmotic stress					1.9	0.075	0.38	2.5	0.072	0.073	1.5	0.45	0.36	-3.1	-0.13	0.017
618	GO:0051704	P	424	multi-organism process					-0.18	-0.039	0.95	1.3	-0.2	0.46	2	0.44	0.2	-3.1	-0.014	0.017
619	GO:0006865	P	41	amino acid transport					1.4	0.16	0.65	1	0.049	0.59	2	1.1	0.2	-3.1	-0.81	0.016
620	GO:0046777	P	19	protein amino acid autophosphorylation					-2	-0.43	0.34	-2.5	-1.9	0.079	-2.5	-1.6	0.073	-3.1	-1.3	0.016
621	GO:0048583	P	118	regulation of response to stimulus					1.4	0.083	0.65	1.3	-0.055	0.46	0.43	0.27	0.88	-3.2	-0.35	0.015
622	GO:0051641	P	371	cellular localization					0.19	-0.023	0.95	1	-0.22	0.57	1	0.31	0.61	-3.2	-0.053	0.013
623	GO:0034613	P	204	cellular protein localization					-0.12	-0.039	0.95	0.4	-0.29	0.86	0.56	0.27	0.83	-3.2	-0.19	0.013
624	GO:0045454	P	46	cell redox homeostasis					-1.9	-0.27	0.39	-1.7	-0.99	0.3	-1.2	-0.39	0.49	-3.2	-0.79	0.012
625	GO:0009414	P	121	response to water deprivation					2.1	0.13	0.3	0.29	-0.29	0.91	0.24	0.22	0.94	-3.3	-0.36	0.012
626	GO:0009415	P	125	response to water					2.1	0.13	0.31	0.25	-0.3	0.92	0.49	0.28	0.86	-3.3	-0.37	0.0088
627	GO:0042548	P	11	regulation of photosynthesis, light reaction					-2.2	-0.61	0.24	-2.1	-2	0.15	-2.3	-1.9	0.11	-3.4	-2.1	0.0073
628	GO:0010200	P	87	response to chitin					0.2	-0.013	0.95	0.37	-0.26	0.87	0.37	0.27	0.9	-3.4	-0.53	0.0069
629	GO:0006886	P	198	intracellular protein transport					-0.14	-0.04	0.95	0.52	-0.26	0.82	0.69	0.3	0.76	-3.4	-0.24	0.0064
630	GO:0015837	P	42	amine transport					0.94	0.094	0.91	0.8	-0.04	0.7	1.8	0.98	0.26	-3.5	-0.92	0.0063
631	GO:0050832	P	54	defense response to fungus					-0.96	-0.14	0.9	-0.8	-0.64	0.7	-1.7	-0.56	0.28	-3.5	-0.79	0.0051
632	GO:0010109	P	13	regulation of photosynthesis					-2	-0.52	0.33	-2.1	-1.9	0.16	-2.5	-1.9	0.076	-3.5	-2	0.005
633	GO:0006796	P	607	phosphate metabolic process					-1.1	-0.069	0.84	0.71	-0.28	0.73	1.5	0.33	0.37	-3.6	-0.0054	0.004
634	GO:0051649	P	342	establishment of localization in cell					0.026	-0.03	0.99	0.73	-0.26	0.73	1	0.32	0.61	-3.7	-0.13	0.0027
635	GO:0008104	P	255	protein localization					-0.41	-0.054	0.95	0.24	-0.32	0.93	0.031	0.16	1	-3.8	-0.22	0.0021
636	GO:0071395	P	35	cellular response to jasmonic acid stimulus					-1.2	-0.21	0.77	-0.42	-0.55	0.85	-0.72	-0.21	0.74	-3.8	-1.2	0.0019
637	GO:0009867	P	35	jasmonic acid mediated signaling pathway					-1.2	-0.21	0.77	-0.42	-0.55	0.85	-0.72	-0.21	0.74	-3.8	-1.2	0.0019
638	GO:0051707	P	329	response to other organism					-0.67	-0.063	0.95	1	-0.22	0.59	0.78	0.28	0.72	-3.9	-0.17	0.0015
639	GO:0009607	P	346	response to biotic stimulus					-0.79	-0.068	0.95	1.2	-0.2	0.51	0.81	0.28	0.71	-4	-0.16	0.0012
640	GO:0009627	P	25	systemic acquired resistance					-2.9	-0.52	0.065	-2.7	-1.8	0.052	-1.9	-1	0.21	-4	-1.5	0.0012
641	GO:0045184	P	241	establishment of protein localization					-0.45	-0.057	0.95	0.32	-0.31	0.9	0.32	0.21	0.92	-4.1	-0.28	0.0008
642	GO:0015031	P	241	protein transport					-0.45	-0.057	0.95	0.32	-0.31	0.9	0.32	0.21	0.92	-4.1	-0.28	0.0008
643	GO:0006952	P	330	defense response					-1.9	-0.12	0.39	-0.4	-0.42	0.86	-1.4	-0.074	0.43	-4.2	-0.21	0.00046
644	GO:0045087	P	136	innate immune response					-0.93	-0.1	0.91	-0.24	-0.41	0.93	-2.1	-0.4	0.15	-4.9	-0.65	3.2e-05
645	GO:0006955	P	150	immune response					-1.2	-0.11	0.78	0.044	-0.35	0.99	-1.9	-0.31	0.22	-5.2	-0.66	8.8e-06
646	GO:0002376	P	151	immune system process					-1.2	-0.11	0.78	0.15	-0.33	0.97	-1.9	-0.31	0.21	-5.2	-0.66	8.1e-06
647	GO:0009620	P	83	response to fungus					-0.57	-0.085	0.95	-1.7	-0.86	0.27	-1.8	-0.44	0.26	-5.2	-1	7.8e-06
648	GO:0009814	P	71	defense response, incompatible interaction					-2.1	-0.24	0.31	-1.1	-0.69	0.55	-1.4	-0.36	0.4	-5.2	-1.1	5.9e-06
649	GO:0009628	P	867	response to abiotic stimulus					-1.7	-0.081	0.5	-1.3	-0.48	0.44	-2.4	-0.094	0.084	-6.1	-0.15	6e-08
650	GO:0003777	F	55	microtubule motor activity					0.27	0.00034	0.96	0.49	-0.19	0.79	2.1	1	0.12	7.8	2.8	3.5e-12
651	GO:0008094	F	21	DNA-dependent ATPase activity					0.17	0	0.96	-0.32	-0.54	0.87	-0.25	-0.014	0.91	6.7	3.8	4e-09
652	GO:0016538	F	17	cyclin-dependent protein kinase regulator activity					0.15	0	0.96	0.52	-0.028	0.77	1.1	0.92	0.53	5.6	3.6	1.8e-06
653	GO:0004693	F	23	cyclin-dependent protein kinase activity					1	0.15	0.9	0.42	-0.13	0.83	1.4	1	0.38	4.6	2.6	0.00016
654	GO:0019887	F	23	protein kinase regulator activity					-0.27	-0.081	0.96	0.65	-0.0091	0.72	0.95	0.75	0.58	4.4	2.5	0.00029
655	GO:0019207	F	23	kinase regulator activity					-0.27	-0.081	0.96	0.65	-0.0091	0.72	0.95	0.75	0.58	4.4	2.5	0.00029
656	GO:0005507	F	53	copper ion binding					1.1	0.096	0.9	0.92	-0.029	0.59	0.12	0.2	0.96	3.9	1.6	0.0019
657	GO:0004176	F	17	ATP-dependent peptidase activity					-0.8	-0.2	0.96	-1.2	-1.1	0.45	-0.66	-0.33	0.7	-2.9	-1.3	0.043
658	GO:0030611	F	10	arsenate reductase activity					-0.82	-0.25	0.96	-0.48	-0.75	0.79	-0.044	0.11	0.99	-2.9	-1.9	0.04
659	GO:0004222	F	32	metalloendopeptidase activity					-0.056	-0.04	0.98	-1	-0.84	0.54	-1.7	-0.74	0.25	-3	-0.91	0.037
660	GO:0016667	F	60	oxidoreductase activity, acting on sulfur group of donors					-1.2	-0.16	0.85	-0.68	-0.59	0.7	0.083	0.18	0.97	-3	-0.57	0.037
661	GO:0031072	F	83	heat shock protein binding					-1.7	-0.19	0.54	-0.34	-0.46	0.86	-0.62	-0.051	0.72	-3	-0.45	0.033
662	GO:0016702	F	15	oxidoreductase activity, acting on single donors with incorporation of molecular oxygen, incorporation of two atoms of oxygen					-0.57	-0.16	0.96	1.5	0.65	0.32	0.75	0.74	0.65	-3.1	-1.6	0.028
663	GO:0004197	F	22	cysteine-type endopeptidase activity					1.9	0.31	0.44	1.9	0.71	0.17	0.92	0.74	0.59	-3.2	-1.3	0.024
664	GO:0016836	F	50	hydro-lyase activity					-0.053	-0.038	0.98	-0.22	-0.44	0.91	-1.5	-0.49	0.31	-3.5	-0.84	0.0083
665	GO:0008237	F	62	metallopeptidase activity					-0.13	-0.046	0.96	-1.5	-0.86	0.31	-1.2	-0.29	0.48	-3.5	-0.72	0.0083
666	GO:0016701	F	19	oxidoreductase activity, acting on single donors with incorporation of molecular oxygen					-0.84	-0.2	0.96	1.7	0.63	0.25	0.8	0.7	0.64	-3.6	-1.6	0.0069
667	GO:0044427	C	77	chromosomal part					0.63	0.031	0.95	-0.71	-0.57	0.64	-0.88	-0.15	0.51	9.1	2.8	0
668	GO:0032993	C	22	protein-DNA complex					1	0.15	0.71	-0.5	-0.64	0.73	-0.72	-0.31	0.59	7.6	4.2	2.6e-13
669	GO:0000786	C	18	nucleosome					1.1	0.19	0.67	-0.55	-0.7	0.72	-1.1	-0.61	0.42	6.9	4.2	4e-11
670	GO:0044430	C	109	cytoskeletal part					0.21	-0.014	0.95	0.37	-0.27	0.78	2.2	0.79	0.057	6.2	1.7	3.6e-09
671	GO:0015630	C	81	microtubule cytoskeleton					0.15	-0.017	0.95	-0.5	-0.51	0.73	1.2	0.56	0.36	6	1.9	9.9e-09
672	GO:0000785	C	35	chromatin					0.88	0.097	0.83	-1	-0.82	0.48	-1.5	-0.59	0.25	6	2.7	1.1e-08
673	GO:0005875	C	30	microtubule associated complex					-0.12	-0.051	0.95	-0.25	-0.48	0.83	1.6	1	0.2	5.5	2.7	1.9e-07
674	GO:0000775	C	12	chromosome, centromeric region					0.13	0	0.95	0.41	-0.053	0.76	0.79	0.84	0.55	4.5	3.4	2.8e-05
675	GO:0044454	C	19	nuclear chromosome part					0.16	0	0.95	-0.99	-0.95	0.5	-0.91	-0.48	0.5	4	2.5	0.00028
676	GO:0000228	C	25	nuclear chromosome					0.18	0	0.95	-0.49	-0.62	0.73	-1	-0.45	0.47	3.4	2	0.0023
677	GO:0046658	C	20	anchored to plasma membrane					0.16	0	0.95	-0.78	-0.81	0.61	-0.37	-0.096	0.81	3.4	2.1	0.0023
678	GO:0009524	C	36	phragmoplast					0.22	0	0.95	-0.64	-0.64	0.68	0.66	0.48	0.62	3.1	1.6	0.0054
679	GO:0005819	C	29	spindle					0.52	0.053	0.95	0.17	-0.28	0.89	0.5	0.43	0.71	3	1.7	0.0082
680	GO:0005874	C	28	microtubule					0.19	0	0.95	-0.49	-0.6	0.73	0.17	0.25	0.9	2.7	1.6	0.019
681	GO:0005667	C	30	transcription factor complex					-0.25	-0.07	0.95	-1.8	-1.2	0.14	-2.2	-1	0.065	-3.2	-1	0.0044
682	GO:0042579	C	102	microbody					-1.3	-0.14	0.52	0.51	-0.23	0.73	-0.25	0.078	0.88	-3.4	-0.46	0.0024
683	GO:0005777	C	102	peroxisome					-1.3	-0.14	0.52	0.51	-0.23	0.73	-0.25	0.078	0.88	-3.4	-0.46	0.0024

## Sheet: Table S4
Table S4. Enriched terms from STRING analysis of upregulated DE transcripts in each organ relative to bracts.
(A) STRING cluster information enriched in each organ of TX2094								(B) STRING cluster information enriched in each organ of TM-1
Tissue	term ID	term description	observed gene count	background gene count	strength	FDR		Tissue	#term ID	term description	observed gene count	background gene count	strength	FDR
bract	CL:5786	Mixed, incl. Photosystem, and Quinone	96	192	0.96	2.21e-47		bract	CL:5790	Photosystem, and Plastoquinone	40	129	0.85	1.36e-15
	CL:5787	Photosystem, and Quinone	91	174	0.98	2.56e-46			CL:5786	Mixed, incl. Photosystem, and Quinone	47	192	0.75	1.56e-15
	CL:5789	Photosystem, and Quinone	83	158	0.98	2.62e-42			CL:5787	Photosystem, and Quinone	45	174	0.77	1.56e-15
	CL:5790	Photosystem, and Plastoquinone	64	129	0.96	3.97e-31			CL:5789	Photosystem, and Quinone	41	158	0.77	2.59e-14
	CL:5791	Photosystem	39	91	0.89	1.32e-16			CL:5791	Photosystem	28	91	0.85	7.69e-11
sepal	CL:28747	Phenylpropanoid biosynthesis, and Flavonoid biosynthetic process	14	148	0.78	0.0014			CL:25998	Mixed, incl. WRKY transcription factor, plant, and Jasmonic acid signaling pathway	34	155	0.7	5.98e-10
	CL:28749	Phenylpropanoid metabolic process, and Flavonoid biosynthesis	11	100	0.85	0.0035			CL:5796	Photosystem	23	72	0.86	4.92e-09
	CL:4544	Hsp20/alpha crystallin family, and Heat shock factor	7	36	1.09	0.0064			CL:25999	Mixed, incl. Jasmonic acid signaling pathway, and alpha-Linolenic acid metabolism	27	107	0.76	6.8e-09
	CL:4546	Hsp20/alpha crystallin family, and Heat shock factor	6	23	1.22	0.0064			CL:5797	Photosystem	22	67	0.88	7.03e-09
petal	CL:28749	Phenylpropanoid metabolic process, and Flavonoid biosynthesis	28	100	0.61	5.96e-05		sepal	CL:25762	Mixed, incl. AUX/IAA family, and Auxin biosynthetic process	19	110	0.69	0.00039
	CL:28747	Phenylpropanoid biosynthesis, and Flavonoid biosynthetic process	31	148	0.48	0.00064		petal	CL:28749	Phenylpropanoid metabolic process, and Flavonoid biosynthesis	224	100	0.82	8.5e-05
	CL:28857	Flavonoid biosynthetic process, and Phenylpropanoid metabolism	17	46	0.73	0.00064			CL:28860	Flavonoid biosynthetic process, and Phenylpropanoid metabolism	15	40	0.85	0.00016
	CL:8182	Branched-chain amino acid catabolic process, and Fatty acid beta-oxidation	18	52	0.7	0.00064			CL:28857	Flavonoid biosynthetic process, and Phenylpropanoid metabolism	16	46	0.84	0.00016
	CL:8185	Branched-chain amino acid catabolic process, and Fatty acid beta-oxidation	16	43	0.73	0.00065			CL:28747	Phenylpropanoid biosynthesis, and Flavonoid biosynthetic process	27	148	0.68	0.00031
stamen	CL:30518	Mixed, incl. Invertase/pectin methylesterase inhibitor domain superfamily, and Pectin lyase fold	35	154	0.54	1.88e-05			CL:28862	Flavonoid biosynthesis, and Positive regulation of flavonoid biosynthetic process	12	30	0.73	0.00069
	CL:30519	Mixed, incl. Pectin lyase fold, and Domain of unknown function DUF1216	22	92	0.57	0.0036			CL:8185	Branched-chain amino acid catabolic process, and Fatty acid beta-oxidation	14	43	0.71	0.00069
carpel	CL:28749	Phenylpropanoid metabolic process, and Flavonoid biosynthesis	30	100	0.77	2.9e-09			CL:25762	Mixed, incl. AUX/IAA family, and Auxin biosynthetic process	22	110	0.65	0.00069
	CL:28747	Phenylpropanoid biosynthesis, and Flavonoid biosynthetic process	34	148	0.66	1.68e-08			CL:28867	Flavonoid biosynthesis, and Xylose metabolism	9	16	0.71	0.0012
	CL:28857	Flavonoid biosynthetic process, and Phenylpropanoid metabolism	20	46	0.94	2.47e-08			CL:28865	Flavonoid biosynthesis, and Phenylpropanoid metabolism	10 of 21	10	21	0.0012
	CL:28860	Flavonoid biosynthetic process, and Phenylpropanoid metabolism	19	40	0.97	2.47e-08		stamen	CL:29042	Plant-type secondary cell wall biogenesis, and Regulation of secondary cell wall biogenesis	18	71	0.7	0.0011
	CL:31775	Mostly uncharacterized, incl. Thaumatin family, and Salt stress response/antifungal	26	104	0.69	4.92e-07			CL:26791	Flower development, and Polar nucleus	8	12	1.12	0.0059
	CL:11777	Cell division, and Microtubule motor activity	32	178	0.55	5.99e-06			CL:29043	Plant-type secondary cell wall biogenesis, and Regulation of secondary cell wall biogenesis	15	64	0.67	0.0088
	CL:28862	Flavonoid biosynthesis, and Positive regulation of flavonoid biosynthetic process	14	30	0.97	6.78e-06		carpel	CL:11776	Mixed, incl. Cell division, and Microtubule motor activity	53	188	0.7	3.05e-15
	CL:31834	Mostly uncharacterized, incl. Uncharacterized protein At1g65710-like, and Regulation of cytokinetic process	13	25	1.01	7.52e-06			CL:11777	Cell division, and Microtubule motor activity	52	178	0.71	3.05e-15
									CL:11778	Cell division, and Microtubule motor activity	48	166	0.71	3.23e-14
									CL:11781	Cell division, and Microtubule motor activity	42	149	0.7	5.2e-12
									CL:11785	Mixed, incl. Mitotic cell cycle phase transition, and Anaphase-promoting complex-dependent catabolic process	30	103	0.71	1.76e-08
(C) KEGG information enriched in each organ of TX2094								(D) KEGG information enriched in each organ of TM-1
Tissue	term ID	term description	observed gene count	background gene count	strength	FDR		Tissue	#term ID	term description	observed gene count	background gene count	strength	FDR
bract	ath00195	Photosynthesis	39	76	0.97	1.11e-19		bract	ath00195	Photosynthesis	21	76	0.8	6.43e-08
	ath01100	Metabolic pathways	233	2285	0.27	6.59e-17			ath01110	Biosynthesis of secondary metabolites	98	1219	0.26	1.83e-06
	ath01110	Biosynthesis of secondary metabolites	144	1219	0.33	1.2e-14			ath01100	Metabolic pathways	153	2285	0.18	1.24e-05
	ath00860	Porphyrin and chlorophyll metabolism	20	53	0.84	1.87e-08		sepal	ath01110	Biosynthesis of secondary metabolites	98	1219	0.36	2.28e-11
sepal	ath01100	Metabolic pathways	72	2285	0.3	2.47e-06			ath01100	Metabolic pathways	136	2285	0.23	1.41e-07
	ath01110	Biosynthesis of secondary metabolites	44	1219	0.36	3.32e-05			ath04075	Plant hormone signal transduction	31	289	0.49	7.39e-06
	ath00940	Phenylpropanoid biosynthesis	12	176	0.64	0.0018		petal	ath01110	Biosynthesis of secondary metabolites	188	1219	0.35	1.23e-19
	ath00906	Carotenoid biosynthesis	5	29	1.04	0.0056			ath01100	Metabolic pathways	285	2285	0.25	2.4e-18
petal	ath01100	Metabolic pathways	231	2285	0.26	2.21e-15		stamen	ath01100	Metabolic pathways	213	2285	0.27	8.68e-15
	ath01110	Biosynthesis of secondary metabolites	142	1219	0.32	2.28e-13			ath01110	Biosynthesis of secondary metabolites	132	1219	0.33	4.09e-13
	ath04075	Plant hormone signal transduction	37	289	0.36	0.00045			ath00940	Phenylpropanoid biosynthesis	30	176	0.53	2.92e-06
	ath00941	Flavonoid biosynthesis	9	23	0.85	0.00095		carpel	ath03030	DNA replication	12	47	0.65	0.0079
stamen	ath01100	Metabolic pathways	273	2285	0.27	9.35e-19			ath00010	Glycolysis / Gluconeogenesis	19	118	0.45	0.0092
	ath01110	Biosynthesis of secondary metabolites	147	1219	0.27	6.13e-10			ath04075	Plant hormone signal transduction	34	289	0.32	0.0092
	ath00040	Pentose and glucuronate interconversions	29	105	0.63	8.16e-08
	ath00941	Flavonoid biosynthesis	10	23	0.83	0.00048
	ath04626	Plant-pathogen interaction	32	201	0.39	0.00048
carpel	ath03030	DNA replication	18	47	0.88	1.3e-07
	ath01110	Biosynthesis of secondary metabolites	106	1219	0.24	1.23e-05
	ath00941	Flavonoid biosynthesis	10	23	0.94	9.58e-05

## Sheet: Table S5
Table S5. The information of enriched transcription factors in each contrast. Over- and under-represented transcription factors were shown in red and blue text, respectively.
(A) Up-regulated transcription factors in bracts compared to floral organs of TX2094											(B) Up-regulated transcription factors in bracts compared to floral organs of TM-1
TFs	Reference	sepal	p-values	petal	p-values	stamen	p-values	carpel	p-values		TFs	reference	sepal	p-values	petal	p-values	stamen	p-values	carpel	p-values
CO-like	46	8	0.000324074	11	0.000295799	13	5.28161e-05	17	6.10134e-06		CO-like	46	8	0.0283	11	0.00764	6	0.6338	14	0.007429
ERF	443	14	1	30	0.466282	32	0.551148	50	0.0840493		ERF	443	62	1.946e-05	75	1.227e-05	75	0.0007411	76	0.03192
NF-YA	36	5	0.0096783	8	0.0028134	9	0.0014848	11	0.000935895		NF-YA	36	2	1	6	0.1634	9	0.03626	4	1
TALE	90	8	0.0138547	12	0.0144996	16	0.000817949	24	1.04692e-05		TALE	90	4	0.5286	5	0.3502	13	0.3106	29	7.149e-05
TCP	72	6	0.039128	11	0.0066811	16	9.38871e-05	14	0.00843072		TCP	72	7	0.4933	16	0.003201	25	4.702e-06	21	0.002604
WRKY	238	15	0.0274824	21	0.0968495	26	0.0188083	35	0.00602883		WRKY	238	56	1.069e-11	54	1.244e-07	71	2.957e-11	87	1.595e-13
Total	5361	175		315		348		458			Total	5361	387		492		570		687
(C) Up-regulated transcription factors in each floral organ compared to bract of TX2094											(D) Up-regulated transcription factors in each floral organ compared to bract of TM-1
TFs	reference	sepal	p-values	petal	p-values	stamen	p-values	carpel	p-values		TFs	reference	sepal	p-values	petal	p-values	stamen	p-values	carpel	p-values
MIKC_MADS	140	22	3.2731e-05	25	0.00404015	29	1.42118e-06	44	0.00406908		MIKC_MADS	140	20	0.08241	26	0.01655	28	0.02541	30	0.1077
NAC	304	26	0.0289161	49	0.000586001	43	5.09538e-05	54	0.822637		NAC	304	38	0.08983	48	0.02124	51	0.0564	22	0.0003457
Totals	5361	283		484		360		998			Totals	5361	491		575		663		814
(E) Up-regulated transcription factors in sepal compared to other floral organs of TX2094											(F) Up-regulated transcription factors in sepal compared to other floral organs of TM-1
TFs	Gohir	petal	p-values	stamen	p-values	carpel	p-values				TFs	Gohir	petal	p-values	stamen	p-values	carpel	p-values
CO-like	46	8	0.0544751	11	0.002673	9	0.0936951				CO-like	46	11	0.006135	12	0.01143	11	0.1697
HD-ZIP	170	38	2.22009e-07	36	2.7809e-06	43	1.25512e-06				HD-ZIP	170	23	0.0823	32	0.005613	37	0.06023
HRT-like	6	6	8.39858e-05	6	9.86905e-05	4	0.00943626				HRT-like	6	3	0.0316	2	0.1768	3	0.1042
SBP	59	11	0.015818	19	3.18267e-06	8	0.39423				SBP	59	14	0.00231	19	0.0001404	21	0.002296
TALE	90	9	0.427831	18	0.0011602	22	0.000747812				TALE	90	14	0.06858	22	0.001858	43	1.853e-08
TCP	72	14	0.00464193	13	0.010566	11	0.182812				TCP	72	15	0.005275	25	4.966e-06	24	0.00205
WRKY	238	25	0.142414	35	0.0020531	38	0.0143982				WRKY	238	29	0.1382	48	0.0002428	76	3.082e-07
Totals	5361	409		422		539					Totals	5361	476		572		812
(G) Up-regulated transcription factors in petal compared to other floral organs of TX2094											(H) Up-regulated transcription factors in petal compared to other floral organs of TM-1
TFs	reference	sepal	p-values	stamen	p-values	carpel	p-values				TFs	reference	sepal	p-values	stamen	p-values	carpel	p-values
NAC	304	45	9.97739e-05	26	0.0447281	60	1.08601e-05				NAC	304	39	0.04372	10	2.362e-05	59	0.09512
TALE	90	11	0.113244	16	0.000165715	23	0.000206117				TALE	90	7	1	13	0.3116	36	7.492e-06
WRKY	238	19	0.705206	22	0.033749	28	0.381292				WRKY	238	29	0.1382	37	0.04789	65	9.908e-05
Totals	5361	394		297		528					Totals	5361	442		311		779
(I) Up-regulated transcription factors in stamen compared to other floral organs of TX2094											(J) Up-regulated transcription factors in stamen compared to other floral organs of TM-1
TFs	reference	sepal	p-values	petal	p-values	carpel	p-values				TFs	reference	sepal	p-values	petal	p-values	carpel	p-values
bZIP	242	21	0.0034984	19	0.00261523	30	0.00551982				bZIP	242	37	0.003782	20	0.02152	45	0.07916
Dof	120	5	0.817797	5	0.611061	10	0.584948				Dof	120	27	9.965e-05	8	0.2793	35	0.0002823
LSD	13	4	0.00387584	3	0.0151675	4	0.0207952				LSD	13	5	0.01238	0	1	4	0.1412
NAC	304	28	0.000320486	11	0.871057	51	3.54618e-07				NAC	304	39	0.04283	11	0.5691	58	0.03181
Totals	5361	219		184		367					Totals	5361	472		247		736
(K) Up-regulated transcription factors in carpel compared to other floral organs of TX2094											(L) Up-regulated transcription factors in carpel compared to other floral organs of TM-1
TFs	reference	sepal	p-values	petal	p-values	stamen	p-values				TFs	reference	sepal	p-values	petal	p-values	stamen	p-values
ARF	79	16	0.00199044	24	2.44887e-05	22	8.50505e-05				ARF	79	14	0.4272	28	0.0005437	28	0.0005384
BBR-BPC	16	6	0.00383384	8	0.00107109	7	0.00314178				BBR-BPC	16	8	0.00653	10	0.001404	7	0.001393
ERF	443	15	0.000747462	25	0.00317936	22	0.00139863				ERF	443	70	0.4035	79	0.07351	80	0.2593
GATA	92	13	0.0545652	20	0.0047788	15	0.0852909				GATA	92	29	0.0004507	31	0.0005189	31	0.0005189
GRF	35	14	6.72118e-06	13	0.000347162	15	2.21217e-05				GRF	35	25	1.605e-08	24	2.857e-07	24	2.803e-07
NAC	304	12	0.022647	15	0.0035729	15	0.00768637				NAC	304	23	0.002963	24	0.0007676	26	1.509e-06
YABBY	24	8	0.00161742	12	6.53758e-05	12	4.4815e-05				YABBY	24	0	0.06435	0	0.06501	0	0.06496
ZF-HD	51	22	6.71625e-09	21	1.80009e-06	19	9.80064e-06				ZF-HD	51	16	0.008394	16	0.01943	15	0.04422
Totals	5361	414		548		525					Totals	5361	756		838		837

## Sheet: Table S6
Table S6. The number of homoeolog expression bias identified in 2123 homoeolog gene pairs of transcription factors
	TX2094		TM-1
	A bias	D bias	A bias	D bias
bracts	92	65	111	101
sepals	393	403	202	225
petals	286	263	226	204
stamens	245	240	183	190
carpels	322	324	193	201
Total	1338	1295	915	921

## Sheet: Table S7
Table S7. Results of Functional Enrichment test using HEB in TM-1. Red text shows different GO terms between A and D HEB in each organ.
	term ID	term description	observed gene count	background gene count	strength	signal	FDR
bract_A	GO:0065007	Biological regulation	219	6689	0.14	0.46	0.0004
	GO:0050789	Regulation of biological process	193	5971	0.14	0.37	0.0046
	GO:0031323	Regulation of cellular metabolic process	121	3384	0.18	0.37	0.0065
	GO:0070887	Cellular response to chemical stimulus	70	1661	0.25	0.4	0.0065
	GO:0042221	Response to chemical	107	2960	0.18	0.35	0.0103
	GO:0050794	Regulation of cellular process	170	5300	0.13	0.32	0.0136
	GO:0051252	Regulation of RNA metabolic process	93	2508	0.2	0.34	0.0136
	GO:0019222	Regulation of metabolic process	127	3735	0.16	0.33	0.0142
	GO:0048856	Anatomical structure development	98	2728	0.18	0.32	0.0184
	GO:1901700	Response to oxygen-containing compound	64	1582	0.23	0.33	0.0194
	GO:0006355	Regulation of transcription, DNA-templated	87	2386	0.19	0.31	0.0242
	GO:0010033	Response to organic substance	74	1959	0.2	0.31	0.0242
	GO:0010468	Regulation of gene expression	106	3061	0.17	0.3	0.0242
	GO:0019219	Regulation of nucleobase-containing compound metabolic process	94	2622	0.18	0.31	0.0242
	GO:0032501	Multicellular organismal process	93	2594	0.18	0.31	0.0242
	GO:0032502	Developmental process	101	2875	0.17	0.3	0.0242
	GO:0008152	Metabolic process	288	10167	0.08	0.28	0.0245
	GO:0031326	Regulation of cellular biosynthetic process	100	2880	0.17	0.3	0.0245
	GO:0051171	Regulation of nitrogen compound metabolic process	111	3272	0.16	0.3	0.0245
	GO:0071704	Organic substance metabolic process	266	9277	0.08	0.28	0.0245
	GO:0009653	Anatomical structure morphogenesis	40	882	0.28	0.32	0.0283
	GO:0010556	Regulation of macromolecule biosynthetic process	97	2796	0.17	0.29	0.0283
	GO:0007275	Multicellular organism development	83	2344	0.18	0.27	0.0441
	GO:0009987	Cellular process	366	13552	0.06	0.24	0.0474
	term ID	term description	observed gene count	background gene count	strength	signal	FDR
bract_D	GO:0009987	Cellular process	491	13552	0.1	0.61	2.72e-08
	GO:0048856	Anatomical structure development	126	2728	0.2	0.48	0.0007
	GO:0007275	Multicellular organism development	111	2344	0.21	0.48	0.00088
	GO:0009058	Biosynthetic process	136	3103	0.18	0.44	0.0016
	GO:1901576	Organic substance biosynthetic process	131	2952	0.18	0.44	0.0016
	GO:0009628	Response to abiotic stimulus	96	2020	0.21	0.44	0.002
	GO:0032501	Multicellular organismal process	117	2594	0.19	0.43	0.002
	GO:0032502	Developmental process	127	2875	0.18	0.43	0.002
	GO:0044249	Cellular biosynthetic process	125	2858	0.18	0.42	0.0026
	GO:0050789	Regulation of biological process	226	5971	0.12	0.37	0.0053
	GO:0048731	System development	86	1835	0.21	0.38	0.0078
	GO:0010089	Xylem development	9	47	0.82	0.46	0.012
	GO:0071704	Organic substance metabolic process	325	9277	0.08	0.32	0.0128
	GO:0065007	Biological regulation	245	6689	0.1	0.32	0.0134
	GO:0044237	Cellular metabolic process	286	8044	0.09	0.3	0.0171
	GO:0050794	Regulation of cellular process	199	5300	0.11	0.3	0.0232
	GO:0006810	Transport	111	2659	0.16	0.29	0.0328
	GO:0008152	Metabolic process	346	10167	0.07	0.26	0.0409
	GO:0044550	Secondary metabolite biosynthetic process	15	161	0.51	0.32	0.0409
	GO:0048608	Reproductive structure development	56	1131	0.23	0.28	0.0409
	GO:0051234	Establishment of localization	112	2708	0.15	0.27	0.0409
	GO:0070887	Cellular response to chemical stimulus	75	1661	0.19	0.28	0.0412
	GO:0003006	Developmental process involved in reproduction	64	1363	0.21	0.28	0.044
	GO:0034637	Cellular carbohydrate biosynthetic process	18	223	0.44	0.31	0.044
	GO:0000003	Reproduction	74	1647	0.19	0.27	0.0458
	GO:0009888	Tissue development	36	636	0.29	0.28	0.0458
	GO:0051179	Localization	116	2867	0.14	0.26	0.0458
	GO:0009791	Post-embryonic development	64	1376	0.2	0.27	0.0461
	GO:0042221	Response to chemical	119	2960	0.14	0.26	0.0461
	GO:0022414	Reproductive process	73	1630	0.19	0.27	0.047
	GO:0010154	Fruit development	35	621	0.29	0.28	0.0489
	term ID	term description	observed gene count	background gene count	strength	signal	FDR
sepal_A	GO:0009987	Cellular process	525	13552	0.08	0.55	2.22e-06
	GO:0065007	Biological regulation	289	6689	0.13	0.54	2.68e-05
	GO:0009699	Phenylpropanoid biosynthetic process	18	107	0.72	0.82	0.00012
	GO:0050789	Regulation of biological process	258	5971	0.13	0.5	0.00014
	GO:0009698	Phenylpropanoid metabolic process	20	144	0.64	0.74	0.00022
	GO:0044550	Secondary metabolite biosynthetic process	21	161	0.61	0.73	0.00023
	GO:0008152	Metabolic process	398	10167	0.09	0.45	0.00027
	GO:0071704	Organic substance metabolic process	366	9277	0.09	0.44	0.00054
	GO:0070887	Cellular response to chemical stimulus	89	1661	0.23	0.46	0.0017
	GO:0050794	Regulation of cellular process	225	5300	0.12	0.41	0.0019
	GO:0042221	Response to chemical	136	2960	0.16	0.36	0.0079
	GO:0019222	Regulation of metabolic process	163	3735	0.14	0.33	0.0137
	GO:0031323	Regulation of cellular metabolic process	150	3384	0.14	0.33	0.0137
	GO:0044237	Cellular metabolic process	312	8044	0.08	0.31	0.0168
	GO:0051716	Cellular response to stimulus	143	3214	0.14	0.32	0.0168
	GO:0044238	Primary metabolic process	327	8604	0.08	0.26	0.0426
	GO:0080090	Regulation of primary metabolic process	145	3346	0.13	0.27	0.0426
	GO:0010468	Regulation of gene expression	134	3061	0.14	0.26	0.0473
	term ID	term description	observed gene count	background gene count	strength	signal	FDR
sepal_D	GO:0009987	Cellular process	610	13552	0.11	0.72	2.24e-13
	GO:0007275	Multicellular organism development	132	2344	0.2	0.52	0.00027
	GO:0008152	Metabolic process	440	10167	0.09	0.46	0.00027
	GO:0009628	Response to abiotic stimulus	118	2020	0.22	0.53	0.00027
	GO:0032501	Multicellular organismal process	142	2594	0.19	0.51	0.00027
	GO:0044237	Cellular metabolic process	359	8044	0.1	0.46	0.00027
	GO:0006810	Transport	144	2659	0.19	0.51	0.00029
	GO:0048856	Anatomical structure development	146	2728	0.18	0.49	0.0004
	GO:0051234	Establishment of localization	145	2708	0.18	0.5	0.0004
	GO:0071704	Organic substance metabolic process	402	9277	0.09	0.45	0.0004
	GO:0032502	Developmental process	149	2875	0.17	0.45	0.0011
	GO:0051179	Localization	149	2867	0.17	0.45	0.0011
	GO:0065007	Biological regulation	297	6689	0.1	0.38	0.0032
	GO:0006807	Nitrogen compound metabolic process	317	7251	0.09	0.37	0.0045
	GO:0071840	Cellular component organization or biogenesis	157	3168	0.15	0.38	0.0051
	GO:0044238	Primary metabolic process	366	8604	0.08	0.35	0.0057
	GO:0050789	Regulation of biological process	267	5971	0.1	0.36	0.0057
	GO:0070887	Cellular response to chemical stimulus	93	1661	0.2	0.39	0.0057
	GO:0051716	Cellular response to stimulus	157	3214	0.14	0.36	0.0083
	GO:0050896	Response to stimulus	273	6206	0.1	0.33	0.0119
	GO:0006950	Response to stress	180	3820	0.13	0.33	0.0122
	GO:0050794	Regulation of cellular process	238	5300	0.1	0.33	0.0122
	GO:0048731	System development	98	1835	0.18	0.34	0.0133
	GO:0071310	Cellular response to organic substance	66	1140	0.22	0.31	0.0274
	GO:0009266	Response to temperature stimulus	42	627	0.28	0.32	0.0283
	GO:0032922	Circadian regulation of gene expression	5	11	1.11	0.38	0.0322
	GO:0016043	Cellular component organization	135	2788	0.14	0.28	0.0335
	GO:0071702	Organic substance transport	79	1449	0.19	0.29	0.0335
	GO:0048523	Negative regulation of cellular process	48	767	0.25	0.29	0.0367
	GO:1901360	Organic cyclic compound metabolic process	150	3171	0.13	0.27	0.0367
	GO:0009755	Hormone-mediated signaling pathway	54	902	0.23	0.29	0.0392
	GO:0010033	Response to organic substance	100	1959	0.16	0.28	0.0392
	GO:0042221	Response to chemical	141	2960	0.13	0.27	0.0392
	GO:0046483	Heterocycle metabolic process	139	2907	0.13	0.27	0.0392
	GO:0006725	Cellular aromatic compound metabolic process	144	3047	0.13	0.27	0.0418
	GO:0007623	Circadian rhythm	13	108	0.53	0.32	0.0418
	GO:0048583	Regulation of response to stimulus	48	780	0.24	0.28	0.0418
	GO:0071495	Cellular response to endogenous stimulus	58	996	0.22	0.28	0.0418
	GO:1901362	Organic cyclic compound biosynthetic process	61	1071	0.21	0.27	0.0455
	GO:0009416	Response to light stimulus	43	680	0.25	0.28	0.0472
	GO:0009314	Response to radiation	44	703	0.25	0.28	0.0484
	GO:1901564	Organonitrogen compound metabolic process	230	5275	0.09	0.25	0.0484
	GO:1902531	Regulation of intracellular signal transduction	9	56	0.66	0.32	0.0484
	term ID	term description	observed gene count	background gene count	strength	signal	FDR
petal_A	GO:0009987	Cellular process	633	13552	0.07	0.46	0.00022
	GO:0071704	Organic substance metabolic process	456	9277	0.09	0.46	0.00028
	GO:0065007	Biological regulation	340	6689	0.1	0.42	0.0013
	GO:1901700	Response to oxygen-containing compound	103	1582	0.21	0.43	0.0031
	GO:0008152	Metabolic process	481	10167	0.07	0.37	0.0042
	GO:0050789	Regulation of biological process	303	5971	0.1	0.38	0.0042
	GO:0042221	Response to chemical	167	2960	0.15	0.39	0.0048
	GO:0070887	Cellular response to chemical stimulus	105	1661	0.2	0.4	0.0048
	GO:0050794	Regulation of cellular process	267	5300	0.1	0.3	0.0225
	GO:0010033	Response to organic substance	115	1959	0.17	0.3	0.0263
	GO:0044238	Primary metabolic process	406	8604	0.07	0.28	0.0289
	GO:0009628	Response to abiotic stimulus	117	2020	0.16	0.29	0.032
	GO:0009699	Phenylpropanoid biosynthetic process	15	107	0.54	0.35	0.032
	GO:0009737	Response to abscisic acid	42	540	0.29	0.31	0.0329
	GO:0033993	Response to lipid	62	921	0.23	0.29	0.0391
	GO:1901564	Organonitrogen compound metabolic process	261	5275	0.09	0.25	0.0487
	term ID	term description	observed gene count	background gene count	strength	signal	FDR
petal_D	GO:0009987	Cellular process	708	13552	0.1	0.72	5.89e-13
	GO:0007275	Multicellular organism development	175	2344	0.25	0.85	8.94e-10
	GO:0032501	Multicellular organismal process	184	2594	0.23	0.79	8.93e-09
	GO:0048856	Anatomical structure development	191	2728	0.22	0.78	8.93e-09
	GO:0032502	Developmental process	194	2875	0.21	0.73	7.54e-08
	GO:0048731	System development	137	1835	0.25	0.76	1.64e-07
	GO:0008152	Metabolic process	518	10167	0.09	0.53	1.63e-05
	GO:0099402	Plant organ development	83	1030	0.29	0.65	3.23e-05
	GO:0070887	Cellular response to chemical stimulus	117	1661	0.23	0.59	5.31e-05
	GO:0048367	Shoot system development	70	829	0.31	0.64	6e-05
	GO:0065007	Biological regulation	359	6689	0.11	0.51	6e-05
	GO:0050789	Regulation of biological process	325	5971	0.12	0.51	8.21e-05
	GO:0061458	Reproductive system development	86	1134	0.26	0.58	0.00013
	GO:0044237	Cellular metabolic process	415	8044	0.09	0.47	0.0002
	GO:0048608	Reproductive structure development	85	1131	0.26	0.56	0.0002
	GO:0071704	Organic substance metabolic process	469	9277	0.08	0.47	0.0002
	GO:0006810	Transport	164	2659	0.17	0.51	0.00024
	GO:0050794	Regulation of cellular process	289	5300	0.12	0.47	0.00032
	GO:0003002	Regionalization	22	149	0.55	0.66	0.00045
	GO:0009628	Response to abiotic stimulus	130	2020	0.19	0.5	0.00045
	GO:0051716	Cellular response to stimulus	189	3214	0.15	0.48	0.00048
	GO:0009791	Post-embryonic development	96	1376	0.22	0.51	0.0005
	GO:0042221	Response to chemical	176	2960	0.15	0.47	0.00055
	GO:0050896	Response to stimulus	327	6206	0.1	0.44	0.00069
	GO:0003006	Developmental process involved in reproduction	94	1363	0.22	0.49	0.00085
	GO:0007389	Pattern specification process	24	187	0.49	0.59	0.00098
	GO:0051179	Localization	169	2867	0.15	0.44	0.0012
	GO:0090567	Reproductive shoot system development	42	461	0.34	0.52	0.0014
	GO:0009908	Flower development	41	448	0.34	0.51	0.0016
	GO:0000003	Reproduction	106	1647	0.19	0.42	0.0029
	GO:0022414	Reproductive process	105	1630	0.19	0.42	0.003
	GO:0009653	Anatomical structure morphogenesis	65	882	0.25	0.44	0.0034
	GO:0010033	Response to organic substance	121	1959	0.17	0.4	0.0038
	GO:0016043	Cellular component organization	161	2788	0.14	0.38	0.0049
	GO:0044238	Primary metabolic process	425	8604	0.07	0.36	0.005
	GO:0071702	Organic substance transport	94	1449	0.19	0.39	0.0056
	GO:0071840	Cellular component organization or biogenesis	178	3168	0.13	0.36	0.0068
	GO:0071310	Cellular response to organic substance	77	1140	0.21	0.38	0.0082
	GO:0048366	Leaf development	30	315	0.36	0.41	0.0096
	GO:0009888	Tissue development	49	636	0.27	0.38	0.0105
	GO:0044282	Small molecule catabolic process	26	261	0.38	0.39	0.0138
	GO:0048827	Phyllome development	39	471	0.3	0.37	0.0138
	GO:0009755	Hormone-mediated signaling pathway	63	902	0.22	0.35	0.0145
	GO:0048583	Regulation of response to stimulus	56	780	0.24	0.34	0.0175
	GO:0010468	Regulation of gene expression	169	3061	0.12	0.31	0.021
	GO:0071495	Cellular response to endogenous stimulus	67	996	0.21	0.32	0.0229
	GO:1905392	Plant organ morphogenesis	35	421	0.3	0.33	0.025
	GO:0031323	Regulation of cellular metabolic process	183	3384	0.11	0.29	0.0283
	GO:0019222	Regulation of metabolic process	199	3735	0.11	0.28	0.0304
	GO:1902531	Regulation of intracellular signal transduction	10	56	0.63	0.35	0.0319
	GO:0009889	Regulation of biosynthetic process	160	2909	0.12	0.28	0.0334
	GO:0009058	Biosynthetic process	169	3103	0.12	0.28	0.0341
	GO:0009416	Response to light stimulus	49	680	0.24	0.3	0.0345
	GO:0009314	Response to radiation	50	703	0.23	0.29	0.0377
	GO:0009719	Response to endogenous stimulus	95	1573	0.16	0.28	0.0377
	GO:0010089	Xylem development	9	47	0.66	0.34	0.0377
	GO:0031326	Regulation of cellular biosynthetic process	158	2880	0.12	0.27	0.0377
	GO:0032870	Cellular response to hormone stimulus	64	965	0.2	0.29	0.0377
	GO:0044249	Cellular biosynthetic process	157	2858	0.12	0.27	0.0377
	GO:0045087	Innate immune response	21	207	0.39	0.31	0.0377
	GO:1901576	Organic substance biosynthetic process	161	2952	0.12	0.27	0.0387
	GO:0009723	Response to ethylene	25	273	0.34	0.3	0.0407
	GO:0006082	Organic acid metabolic process	71	1119	0.18	0.27	0.0483
	GO:0006807	Nitrogen compound metabolic process	354	7251	0.07	0.25	0.0483
	GO:0010104	Regulation of ethylene-activated signaling pathway	7	30	0.75	0.32	0.0483
	GO:0060255	Regulation of macromolecule metabolic process	185	3486	0.1	0.25	0.0483
	GO:0071669	Plant-type cell wall organization or biogenesis	24	262	0.34	0.29	0.0483
	GO:1901564	Organonitrogen compound metabolic process	266	5275	0.08	0.25	0.0483
	GO:1901701	Cellular response to oxygen-containing compound	49	698	0.23	0.27	0.0483
	term ID	term description	observed gene count	background gene count	strength	signal	FDR
stamen_A	GO:0065007	Biological regulation	244	6689	0.15	0.54	2.35e-05
	GO:0007275	Multicellular organism development	106	2344	0.24	0.57	0.0001
	GO:0009698	Phenylpropanoid metabolic process	19	144	0.71	0.82	0.0001
	GO:0009987	Cellular process	424	13552	0.08	0.47	0.0001
	GO:0099402	Plant organ development	58	1030	0.34	0.62	0.00011
	GO:0009628	Response to abiotic stimulus	93	2020	0.25	0.56	0.00012
	GO:0032501	Multicellular organismal process	111	2594	0.22	0.53	0.0002
	GO:0050789	Regulation of biological process	212	5971	0.14	0.46	0.00044
	GO:0019748	Secondary metabolic process	27	335	0.49	0.63	0.00045
	GO:0048731	System development	84	1835	0.25	0.52	0.00045
	GO:0042221	Response to chemical	120	2960	0.19	0.48	0.00057
	GO:0032502	Developmental process	117	2875	0.19	0.48	0.00061
	GO:0048856	Anatomical structure development	112	2728	0.2	0.48	0.00066
	GO:0009699	Phenylpropanoid biosynthetic process	14	107	0.7	0.65	0.001
	GO:0044550	Secondary metabolite biosynthetic process	17	161	0.61	0.61	0.0012
	GO:1901700	Response to oxygen-containing compound	72	1582	0.24	0.45	0.002
	GO:0070887	Cellular response to chemical stimulus	74	1661	0.23	0.43	0.0029
	GO:0050794	Regulation of cellular process	185	5300	0.13	0.38	0.004
	GO:0019222	Regulation of metabolic process	137	3735	0.15	0.36	0.0079
	GO:0010468	Regulation of gene expression	116	3061	0.16	0.35	0.0096
	GO:0050896	Response to stimulus	205	6206	0.1	0.28	0.0286
	GO:0009791	Post-embryonic development	60	1376	0.22	0.31	0.0287
	GO:0010033	Response to organic substance	79	1959	0.19	0.3	0.0287
	GO:0060255	Regulation of macromolecule metabolic process	125	3486	0.14	0.27	0.0393
	GO:0051252	Regulation of RNA metabolic process	95	2508	0.16	0.27	0.0441
	GO:0032870	Cellular response to hormone stimulus	45	965	0.25	0.28	0.0448
	GO:0048827	Phyllome development	27	471	0.34	0.29	0.0448
	GO:0009725	Response to hormone	64	1543	0.2	0.27	0.0488
	GO:0019219	Regulation of nucleobase-containing compound metabolic process	98	2622	0.16	0.26	0.0488
	GO:0071704	Organic substance metabolic process	287	9277	0.08	0.25	0.0488
	term ID	term description	observed gene count	background gene count	strength	signal	FDR
stamen_D	GO:0007275	Multicellular organism development	120	2344	0.24	0.63	1.19e-05
	GO:0032501	Multicellular organismal process	130	2594	0.24	0.63	1.19e-05
	GO:0048856	Anatomical structure development	132	2728	0.22	0.6	2.28e-05
	GO:0009987	Cellular process	474	13552	0.08	0.49	3.41e-05
	GO:0032502	Developmental process	135	2875	0.21	0.57	5.07e-05
	GO:0048731	System development	92	1835	0.24	0.5	0.00061
	GO:0009628	Response to abiotic stimulus	97	2020	0.22	0.46	0.0015
	GO:0050789	Regulation of biological process	228	5971	0.12	0.37	0.0045
	GO:0065007	Biological regulation	251	6689	0.11	0.37	0.0045
	GO:0050896	Response to stimulus	230	6206	0.1	0.29	0.0247
	GO:0009314	Response to radiation	40	703	0.29	0.28	0.0468
	GO:0009845	Seed germination	11	88	0.63	0.32	0.0468
	GO:0022414	Reproductive process	75	1630	0.2	0.27	0.0468
	GO:0048367	Shoot system development	45	829	0.27	0.28	0.0468
	GO:0061458	Reproductive system development	57	1134	0.24	0.28	0.0468
	term ID	term description	observed gene count	background gene count	strength	signal	FDR
carpel_A	GO:0019538	Protein metabolic process	167	4122	0.16	0.4	0.0035
	GO:0036211	Protein modification process	121	2780	0.19	0.41	0.0035
	GO:0071704	Organic substance metabolic process	329	9277	0.1	0.38	0.0035
	GO:1901564	Organonitrogen compound metabolic process	205	5275	0.14	0.39	0.0035
	GO:0009987	Cellular process	447	13552	0.07	0.35	0.0045
	GO:0048856	Anatomical structure development	117	2728	0.18	0.38	0.0061
	GO:0008152	Metabolic process	347	10167	0.08	0.33	0.0084
	GO:0044238	Primary metabolic process	299	8604	0.09	0.32	0.0133
	GO:0032501	Multicellular organismal process	109	2594	0.17	0.33	0.0158
	GO:0032502	Developmental process	118	2875	0.16	0.33	0.0158
	GO:0048367	Shoot system development	46	829	0.29	0.36	0.0158
	GO:0048731	System development	83	1835	0.2	0.34	0.0158
	GO:0048827	Phyllome development	31	471	0.37	0.37	0.0158
	GO:0065007	Biological regulation	239	6689	0.1	0.31	0.0158
	GO:0070887	Cellular response to chemical stimulus	77	1661	0.21	0.34	0.0158
	GO:0042221	Response to chemical	120	2960	0.16	0.32	0.0189
	GO:0043412	Macromolecule modification	126	3138	0.15	0.32	0.0189
	GO:0050789	Regulation of biological process	216	5971	0.11	0.3	0.0189
	GO:0007275	Multicellular organism development	99	2344	0.17	0.32	0.0193
	GO:0051716	Cellular response to stimulus	128	3214	0.15	0.31	0.0193
	GO:0006468	Protein phosphorylation	54	1099	0.24	0.3	0.0306
	GO:0009791	Post-embryonic development	64	1376	0.22	0.3	0.031
	GO:0006793	Phosphorus metabolic process	89	2107	0.17	0.28	0.0384
	GO:0043170	Macromolecule metabolic process	229	6508	0.09	0.26	0.0384
	GO:0044237	Cellular metabolic process	275	8044	0.08	0.26	0.0391
	GO:0006796	Phosphate-containing compound metabolic process	87	2064	0.17	0.27	0.0404
	GO:0006807	Nitrogen compound metabolic process	251	7251	0.09	0.26	0.0404
	GO:0009653	Anatomical structure morphogenesis	45	882	0.26	0.29	0.0404
	GO:0050794	Regulation of cellular process	191	5300	0.11	0.26	0.0416
	GO:0010033	Response to organic substance	83	1959	0.18	0.27	0.0453
	GO:0031323	Regulation of cellular metabolic process	130	3384	0.13	0.26	0.0467
	GO:0099402	Plant organ development	50	1030	0.23	0.27	0.0469
	GO:0050896	Response to stimulus	218	6206	0.09	0.25	0.0473
	term ID	term description	observed gene count	background gene count	strength	signal	FDR
carpel_D	GO:0009628	Response to abiotic stimulus	114	2020	0.23	0.51	0.00043
	GO:0009987	Cellular process	531	13552	0.07	0.43	0.00056
	GO:0050896	Response to stimulus	272	6206	0.12	0.42	0.0013
	GO:1901700	Response to oxygen-containing compound	90	1582	0.23	0.45	0.0021
	GO:0010033	Response to organic substance	105	1959	0.21	0.43	0.0028
	GO:0009719	Response to endogenous stimulus	87	1573	0.22	0.4	0.006
	GO:0006950	Response to stress	176	3820	0.14	0.37	0.0063
	GO:0042221	Response to chemical	143	2960	0.16	0.37	0.0063
	GO:0009725	Response to hormone	84	1543	0.21	0.37	0.0101
	GO:0006810	Transport	129	2659	0.16	0.35	0.0109
	GO:0009266	Response to temperature stimulus	42	627	0.3	0.35	0.0197
	GO:0050789	Regulation of biological process	251	5971	0.1	0.3	0.0202
	GO:0098656	Anion transmembrane transport	21	232	0.43	0.33	0.034
	GO:0051179	Localization	133	2867	0.14	0.27	0.0383
	GO:0065007	Biological regulation	274	6689	0.09	0.26	0.0383

## Sheet: Table S8
Table S8. Homoeolog expression bias identified in the ABCDE class genes. Grey block shows the same HEB between two accessions, while yellow and green blocks indicate HEB toward A and D subgenome, respectively.
MIKC-MADS box genes		TX2094					TM-1
		bracts	sepals	petals	stamens	carpels	bracts	sepals	petals	stamens	carpels
A class	AP1.1		A					A	A
	AP1.2	D	D	D		D	A	A	D
	AP1.3		A	A		D		A
	CAL		A						A	A
	FUL.1	D	D			A	D		A	A
	FUL.2			D	D				D	D
B class	AP3.1	A	D			A	A
	AP3.2			D	D	D			A	D
	AP3.3			A		D		A	D
	PI.1			A	D				A	D
	PI.2				D
C/D/Bsister	AG.1				D
	AG.2				D		D	D	A	A
	SHP									A
	STK.1					D					A
	STK.2					A					D
	TT16.1										D
	TT16.2										A
E class	SEP1		D	A				D
	SEP2		A	A		D		A		D	D
	SEP3.1		A	A	A			A	A	A	D
	SEP3.2		A	A	A	A		D	D		D
	SEP4.1	D	D	D	D	D		D	D	D
	SEP4.2	A	A	A		A		D	D	D
AGL6	AGL6.1	A	A	A		A	A	A	A		A
	AGL6.2	D	D		D		D	D		D
	AGL6.3		A		A	D	A	A	A	A	A
	AGL6.4		D	A	A	A		D	A	A	A
HEB toward A subgenome		3	9	10	5	7	4	8	10	8	5
HEB toward D subgenome		4	7	4	8	8	3	7	6	7	5
Total		7	16	14	13	15	7	15	16	15	10

## Sheet: Table S9
Table S9. Genes involved in phenylpropanoid synthesis, and the number of transcripts upregulated in petals compared to other organs.
Gene	No. of homologs in G. hirsutum	TX2094	TM-1
PAL	14	4	3
C4H	6	4	4
4CL	8	2	2
CHS	18	5	5
CHI	2	2	2
F3H	4	4	4
FLS	6	0	0
DFR	6	4	4
ANS (LDOX)	2	2	2
BAN (ANR)	2	1	1
UFGT	2	1	1
Total	70	29	28

## Sheet: Table S10
Table S10. The information on genes and primers used in qRT-PCR.
Target gene	primer pair	Name	Sequence (5'->3')	Length	Amplicon size (bp)	Gohir ID
AG.1A	Forward primer	AG.1F	AAGATCGAGATCAAGCGGAT	20		Gohir.A10G033000
	Reverse primer	AG.1Ra	CCTCAGCATCACAAAGAACC	20	115
AG.1D	Forward primer	AG.1F	AAGATCGAGATCAAGCGGAT	20		Gohir.D10G033700
	Reverse primer	AG.1Rd	CCTCAGCGTCACAAAGAACT	20	115
AG.2A	Forward primer	AG.1F	AAGATCGAGATCAAGCGGAT	20		Gohir.A10G033100
	Reverse primer	AG.2Ra	CCACGGCTAGAGAAGACAAC	20	143
AG.2D	Forward primer	AG.1F	AAGATCGAGATCAAGCGGAT	20		Gohir.D10G033800
	Reverse primer	AG.2Rd	CCACGGCTAGAGAAGACAAT	20	143
AP1.2A	Forward primer	AP1.2Fa	CGAGTCAATCTCTGAGCTTC	20		Gohir.A04G145700
	Reverse primer	AP1.2R	ACTGCGACTGCTGTGCCTG	19	116
AP1.2D	Forward primer	AP1.2Fd	CGAGTCAATCTCTGAGTTGC	20	116	Gohir.D04G190200
	Reverse primer	AP1.2R	ACTGCGACTGCTGTGCCTG	19	116
AP1.3A	Forward primer	AP1.3Fa	AGAGACAGCTTGTTGCTAG	19		Gohir.A13G08550
	Reverse primer	AP1.3R	CAATGACTCTAATTCTTCTC	20	131
AP1.3D	Forward primer	AP1.3Fd	AGAGACAACTTGTTGCTAC	19		Gohir.D13G08440
	Reverse primer	AP1.3R	CAATGACTCTAATTCTTCTC	20	131
AP3.2A	Forward primer	AP3.2F	GTTGAAAGTGAAGGATACTATA	22		Gohir.A12G061800
	Reverse primer	AP3.2Ra	AACCAAATCGTCCTCCATGT	20	118
AP3.2D	Forward primer	AP3.2F	GTTGAAAGTGAAGGATACTATA	22		Gohir.D12G061700
	Reverse primer	AP3.2Rd	AATCAAATCGTCCTCCATGG	20	118
FUL.2A	Forward primer	FUL2.F	CCAAGATTCATCCTCAATGC	20		Gohir.A07G067100
	Reverse primer	FUL2.Ra	AGTTGCGGTGTTGTGCTGG	19	119
FUL.2D	Forward primer	FUL2.F	CCAAGATTCATCCTCAATGC	20		Gohir.D07G071700
	Reverse primer	FUL2.Rd	AGTTGCGATGTTGTGCTGC	19	119
SEP4.1A	Forward primer	SEP4.1.Fa	GCAACCTCCAGCGTCCTCC	19		Gohir.A04G145900
	Reverse primer	SEP4.1.R	ACTTGGTGCTGAAGTTGTAG	20	122
SEP4.1D	Forward primer	SEP4.1.Fd	GCAACCTCCAGCATCCTCG	19		Gohir.D04G190300
	Reverse primer	SEP4.1.R	ACTTGGTGCTGAAGTTGTAG	20	122
TT16.1	Forward primer	TT16.F	TCGGGAACATTTGTACAATGA	21		Gohir.A04G108400, Gohir.D04G148000
	Reverse primer	TT16.1R	GTTGATCGAGCTCTTCGAAT	20	122
TT16.2	Forward primer	TT16.F	TCGGGAACATTTGTACAATGA	21		Gohir.A13G061100, Gohir.D13G060800
	Reverse primer	TT16.2R	GTTGATCGAGCTCCTCGTAG	20	122
ACT7	Forward primer	GhACT7.F	GGAACTGGAATGGTGAAGGC	20		Gohir.A11G228966, Gohir.D11G231100
	Reverse primer	GhACT7.R	CATAGGCATCCTTCTGACCC	20	124
